# Supplementary material for: Pre-clinical studies of Schistosoma mansoni vaccines: A scoping review
Source: PLoS Negl Trop Dis. 2025 Jun 2;19(6):e0012956. doi: 10.1371/journal.pntd.0012956 (PMC12158002; doi:10.1371/journal.pntd.0012956)
Supplement: S1 Table — Database of pre-clinical vaccine efficacy testing underlying analyses. (XLSX) [file pntd.0012956.s004.xlsx]

## Sheet: data
title	year	PMID	smp	antigen	construct	worm efficacy	egg efficacy	Liver/Intestine	recalc. efficacy	platform group	platform	protein expn	adjuvant	emulsion adj.	alum adj.	TLRagonist adj.	cytokine adj.	nanoparticle adj.	vector adj.	no adj.	animal	strain	route group	route	imm. doses	gap imm. chall.	cerc dose	gap chall. cull	# animals
Adjuvanted Schistosoma mansoni-Cathepsin B With Sulfated Lactosyl Archaeol Archaeosomes or AddaVaxâ„¢ Provides Protection in a Pre-Clinical Schistosomiasis Model	2020	33304354	Smp_067060	Sm-CatB	full	90.9	84	Liver	no	protein based	recombinantProtein	pichia_pastoris	AddaVax	TRUE	FALSE	FALSE	FALSE	FALSE	FALSE	FALSE	mouse	C57BL/6	im	im	3	21	150	49	10
Systematic screening of 96 Schistosoma mansoni cell-surface and secreted antigens does not identify any strongly protective vaccine candidates in a mouse model of infection	2019	31728414	Smp_002600	Sm-LysProXaaCarboxypept	full	NA	8.50748	Liver	no	protein based	recombinantProtein	HEK-293-E	alum	FALSE	TRUE	FALSE	FALSE	FALSE	FALSE	FALSE	mouse	BALB/C	ip	ip	3	28	200	42	5
Systematic screening of 96 Schistosoma mansoni cell-surface and secreted antigens does not identify any strongly protective vaccine candidates in a mouse model of infection	2019	31728414	Smp_141500	Sm-UPF0506dcp	full	NA	23.011	Liver	no	protein based	recombinantProtein	HEK-293-E	alum	FALSE	TRUE	FALSE	FALSE	FALSE	FALSE	FALSE	mouse	BALB/C	ip	ip	3	28	200	42	5
Systematic screening of 96 Schistosoma mansoni cell-surface and secreted antigens does not identify any strongly protective vaccine candidates in a mouse model of infection	2019	31728414	Smp_144130	Sm-SeptateJP	full	NA	-14.4042	Liver	no	protein based	recombinantProtein	HEK-293-E	alum	FALSE	TRUE	FALSE	FALSE	FALSE	FALSE	FALSE	mouse	BALB/C	ip	ip	3	28	200	42	5
Systematic screening of 96 Schistosoma mansoni cell-surface and secreted antigens does not identify any strongly protective vaccine candidates in a mouse model of infection	2019	31728414	Smp_002070	Sm-VAL4	full	NA	-6.28829	Liver	no	protein based	recombinantProtein	HEK-293-E	alum	FALSE	TRUE	FALSE	FALSE	FALSE	FALSE	FALSE	mouse	BALB/C	ip	ip	3	28	200	42	5
Systematic screening of 96 Schistosoma mansoni cell-surface and secreted antigens does not identify any strongly protective vaccine candidates in a mouse model of infection	2019	31728414	Smp_001890	Sm-VAL18	full	NA	-20.2549	Liver	no	protein based	recombinantProtein	HEK-293-E	alum	FALSE	TRUE	FALSE	FALSE	FALSE	FALSE	FALSE	mouse	BALB/C	ip	ip	3	28	200	42	5
Systematic screening of 96 Schistosoma mansoni cell-surface and secreted antigens does not identify any strongly protective vaccine candidates in a mouse model of infection	2019	31728414	Smp_026930	Sm-AcetGlucAminyltransf	full	NA	7.73747	Liver	no	protein based	recombinantProtein	HEK-293-E	alum	FALSE	TRUE	FALSE	FALSE	FALSE	FALSE	FALSE	mouse	BALB/C	ip	ip	3	28	200	42	5
A DNA-prime/protein-boost vaccination regimen enhances Th2 immune responses but not protection following Schistosoma mansoni infection	2003	14651590	Smp_017430	Sm-23	full	0	-5	Liver	no	protein based	recombinantProtein	eColi	alum	FALSE	TRUE	FALSE	FALSE	FALSE	FALSE	FALSE	mouse	C57BL/6	ip	ip	2	21	125	48	9
Systematic screening of 96 Schistosoma mansoni cell-surface and secreted antigens does not identify any strongly protective vaccine candidates in a mouse model of infection	2019	31728414	Smp_096790	Sm-uncharacterised4	full	NA	19.7329	Liver	no	protein based	recombinantProtein	HEK-293-E	alum	FALSE	TRUE	FALSE	FALSE	FALSE	FALSE	FALSE	mouse	BALB/C	ip	ip	3	28	200	42	5
Systematic screening of 96 Schistosoma mansoni cell-surface and secreted antigens does not identify any strongly protective vaccine candidates in a mouse model of infection	2019	31728414	Smp_176020	Sm-MEG11	full	NA	1.05395	Liver	no	protein based	recombinantProtein	HEK-293-E	alum	FALSE	TRUE	FALSE	FALSE	FALSE	FALSE	FALSE	mouse	BALB/C	ip	ip	3	28	200	42	5
Evaluation of the effect of Sm28GST-derived peptides in murine hepatosplenic schistosomiasis: interest of the lipopeptidic form of the C-terminal peptide	1994	7969186	Smp_333010	Sm-28GST	full	NA	52	Liver	no	protein based	recombinantProtein	eColi	alum	FALSE	TRUE	FALSE	FALSE	FALSE	FALSE	FALSE	mouse	BALB/C	ip	ip	1	1	50	42	10
Immunogenicity, antibody responses and vaccine efficacy of recombinant annexin B30 against Schistosoma mansoni	2020	31880816	Smp_077720	Sm-AnnexinB30	full	15	0	Liver	worm	protein based	recombinantProtein	eColi	alum	FALSE	TRUE	FALSE	FALSE	FALSE	FALSE	FALSE	mouse	CBA	skin	sc	3	14	100	42	10
Systematic screening of 96 Schistosoma mansoni cell-surface and secreted antigens does not identify any strongly protective vaccine candidates in a mouse model of infection	2019	31728414	Smp_006060	Sm-DUF4773dcp	full	NA	-16.7563	Liver	no	protein based	recombinantProtein	HEK-293-E	alum	FALSE	TRUE	FALSE	FALSE	FALSE	FALSE	FALSE	mouse	BALB/C	ip	ip	3	28	200	42	5
Systematic screening of 96 Schistosoma mansoni cell-surface and secreted antigens does not identify any strongly protective vaccine candidates in a mouse model of infection	2019	31728414	Smp_074000	Sm-TMP	full	NA	2.09236	Liver	no	protein based	recombinantProtein	HEK-293-E	alum	FALSE	TRUE	FALSE	FALSE	FALSE	FALSE	FALSE	mouse	BALB/C	ip	ip	3	28	200	42	5
Systematic screening of 96 Schistosoma mansoni cell-surface and secreted antigens does not identify any strongly protective vaccine candidates in a mouse model of infection	2019	31728414	Smp_019350	Sm-Ly6A	full	NA	44.1575	Liver	no	protein based	recombinantProtein	HEK-293-E	alum	FALSE	TRUE	FALSE	FALSE	FALSE	FALSE	FALSE	mouse	BALB/C	ip	ip	3	28	200	42	5
Effects of Immunization with Recombinant Schistosoma mansoni Enzymes AK and HGPRT: Murine Infection Control	2023	36678417	Smp_008360	Sm-HGPRT	full	1.4	NA	NA	no	protein based	recombinantProtein	eColi	alum	FALSE	TRUE	FALSE	FALSE	FALSE	FALSE	FALSE	mouse	BALB/C	ip	ip	3	15	80	48	12
Systematic screening of 96 Schistosoma mansoni cell-surface and secreted antigens does not identify any strongly protective vaccine candidates in a mouse model of infection	2019	31728414	Smp_021730	Sm-CytochromeCOxVb	full	NA	-62.2059	Liver	no	protein based	recombinantProtein	HEK-293-E	alum	FALSE	TRUE	FALSE	FALSE	FALSE	FALSE	FALSE	mouse	BALB/C	ip	ip	3	28	200	42	5
Investigating Immunization With Nucleotide Enzymes of Schistosoma mansoni: Nucleoside Diphosphate Kinase and Adenylosuccinate Lyase as New Antigenic Targets Against Schistosomiasis	2020	33072110	Smp_092750	Sm-NDPK	full	20	NA	NA	worm	protein based	recombinantProtein	eColi	alum	FALSE	TRUE	FALSE	FALSE	FALSE	FALSE	FALSE	mouse	BALB/C	ip	ip	3	15	80	48	12
Systematic screening of 96 Schistosoma mansoni cell-surface and secreted antigens does not identify any strongly protective vaccine candidates in a mouse model of infection	2019	31728414	Smp_138080	Sm-MEG3.1	full	NA	-42.611	Liver	no	protein based	recombinantProtein	HEK-293-E	alum	FALSE	TRUE	FALSE	FALSE	FALSE	FALSE	FALSE	mouse	BALB/C	ip	ip	3	28	200	42	5
Systematic screening of 96 Schistosoma mansoni cell-surface and secreted antigens does not identify any strongly protective vaccine candidates in a mouse model of infection	2019	31728414	Smp_043650	Sm-uncharacterised2	full	NA	-9.17722	Liver	no	protein based	recombinantProtein	HEK-293-E	alum	FALSE	TRUE	FALSE	FALSE	FALSE	FALSE	FALSE	mouse	BALB/C	ip	ip	3	28	200	42	5
Adjuvanted Schistosoma mansoni-Cathepsin B With Sulfated Lactosyl Archaeol Archaeosomes or AddaVaxâ„¢ Provides Protection in a Pre-Clinical Schistosomiasis Model	2020	33304354	Smp_067060	Sm-CatB	full	62	35	Liver	no	protein based	recombinantProtein	pichia_pastoris	alum	FALSE	TRUE	FALSE	FALSE	FALSE	FALSE	FALSE	mouse	C57BL/6	im	im	3	21	150	49	10
Schistosoma mansoni antigen Sm-p80: Prophylactic efficacy of a vaccine formulated in human approved plasmid vector and adjuvant (VR 1020 and alum)	2011	21334302	Smp_214190	Sm-p80	full	54.98	21.23	liver and intestine	no	protein based	recombinantProtein	eColi	alum	FALSE	TRUE	FALSE	FALSE	FALSE	FALSE	FALSE	mouse	C57BL/6	not_stated	not_stated	3	28	150	42	15
Systematic screening of 96 Schistosoma mansoni cell-surface and secreted antigens does not identify any strongly protective vaccine candidates in a mouse model of infection	2019	31728414	Smp_034420	Sm-Cystatin	full	NA	-0.0262009	Liver	no	protein based	recombinantProtein	HEK-293-E	alum	FALSE	TRUE	FALSE	FALSE	FALSE	FALSE	FALSE	mouse	BALB/C	ip	ip	3	28	200	42	5
A DNA-prime/protein-boost vaccination regimen enhances Th2 immune responses but not protection following Schistosoma mansoni infection	2003	14651590	Smp_017430	Sm-23	full	2	-16	Liver	no	mixed	DNA_recombinantProtein	eColi	alum	FALSE	TRUE	FALSE	FALSE	FALSE	FALSE	FALSE	mouse	C57BL/6	combo	im_ip	2	21	125	48	7
Schistosoma mansoni antigen Sm-p80: Prophylactic efficacy of a vaccine formulated in human approved plasmid vector and adjuvant (VR 1020 and alum)	2011	21334302	Smp_214190	Sm-p80	full	60.99	23.32	liver and intestine	no	mixed	DNA_recombinantProtein	eColi	alum	FALSE	TRUE	FALSE	FALSE	FALSE	FALSE	FALSE	mouse	C57BL/6	not_stated	not_stated	3	28	150	42	15
Systematic screening of 96 Schistosoma mansoni cell-surface and secreted antigens does not identify any strongly protective vaccine candidates in a mouse model of infection	2019	31728414	Smp_194920	Sm-Tcellimmunomod	full	NA	51.7346	Liver	no	protein based	recombinantProtein	HEK-293-E	alum	FALSE	TRUE	FALSE	FALSE	FALSE	FALSE	FALSE	mouse	BALB/C	ip	ip	3	28	200	42	6
Systematic screening of 96 Schistosoma mansoni cell-surface and secreted antigens does not identify any strongly protective vaccine candidates in a mouse model of infection	2019	31728414	Smp_019030	Sm-CatC	full	NA	-16.2891	Liver	no	protein based	recombinantProtein	HEK-293-E	alum	FALSE	TRUE	FALSE	FALSE	FALSE	FALSE	FALSE	mouse	BALB/C	ip	ip	3	28	200	42	4
Systematic screening of 96 Schistosoma mansoni cell-surface and secreted antigens does not identify any strongly protective vaccine candidates in a mouse model of infection	2019	31728414	Smp_007450	Sm-hS67b2	full	NA	-48.4291	Liver	no	protein based	recombinantProtein	HEK-293-E	alum	FALSE	TRUE	FALSE	FALSE	FALSE	FALSE	FALSE	mouse	BALB/C	ip	ip	3	28	200	42	5
Systematic screening of 96 Schistosoma mansoni cell-surface and secreted antigens does not identify any strongly protective vaccine candidates in a mouse model of infection	2019	31728414	Smp_089670	Sm-a2MG	full	NA	11.2356	Liver	no	protein based	recombinantProtein	HEK-293-E	alum	FALSE	TRUE	FALSE	FALSE	FALSE	FALSE	FALSE	mouse	BALB/C	ip	ip	3	28	200	42	5
Effects of Immunization with Recombinant Schistosoma mansoni Enzymes AK and HGPRT: Murine Infection Control	2023	36678417	Smp_008360	Sm-AK	full	5	NA	NA	no	protein based	recombinantProtein	eColi	alum	FALSE	TRUE	FALSE	FALSE	FALSE	FALSE	FALSE	mouse	BALB/C	ip	ip	3	15	80	48	12
Systematic screening of 96 Schistosoma mansoni cell-surface and secreted antigens does not identify any strongly protective vaccine candidates in a mouse model of infection	2019	31728414	Smp_154760	Sm-EGFdcp2	full	NA	2.23579	Liver	no	protein based	recombinantProtein	HEK-293-E	alum	FALSE	TRUE	FALSE	FALSE	FALSE	FALSE	FALSE	mouse	BALB/C	ip	ip	3	28	200	42	4
Systematic screening of 96 Schistosoma mansoni cell-surface and secreted antigens does not identify any strongly protective vaccine candidates in a mouse model of infection	2019	31728414	Smp_156270	Sm-postGP1apf	full	NA	-23.7072	Liver	no	protein based	recombinantProtein	HEK-293-E	alum	FALSE	TRUE	FALSE	FALSE	FALSE	FALSE	FALSE	mouse	BALB/C	ip	ip	3	28	200	42	5
Systematic screening of 96 Schistosoma mansoni cell-surface and secreted antigens does not identify any strongly protective vaccine candidates in a mouse model of infection	2019	31728414	Smp_031880	Sm-BasiginRel	full	NA	-9.94226	Liver	no	protein based	recombinantProtein	HEK-293-E	alum	FALSE	TRUE	FALSE	FALSE	FALSE	FALSE	FALSE	mouse	BALB/C	ip	ip	3	28	200	42	3
Systematic screening of 96 Schistosoma mansoni cell-surface and secreted antigens does not identify any strongly protective vaccine candidates in a mouse model of infection	2019	31728414	Smp_016490	Sm-SaposinBdcp	full	NA	20.524	Liver	no	protein based	recombinantProtein	HEK-293-E	alum	FALSE	TRUE	FALSE	FALSE	FALSE	FALSE	FALSE	mouse	BALB/C	ip	ip	3	28	200	42	5
Proteosome delivery of a protective 9B antigen against Schistosoma mansoni	1999	10348370	Smp_003300	Sm-9b	full	11	NA	NA	no	protein based	nativeProtein	native	alum	FALSE	TRUE	FALSE	FALSE	FALSE	FALSE	FALSE	mouse	C57BL/6	skin	id	3	14	85	45.5	9
Systematic screening of 96 Schistosoma mansoni cell-surface and secreted antigens does not identify any strongly protective vaccine candidates in a mouse model of infection	2019	31728414	Smp_129840	Sm-DUF5735dcp	full	NA	-30.0404	Liver	no	protein based	recombinantProtein	HEK-293-E	alum	FALSE	TRUE	FALSE	FALSE	FALSE	FALSE	FALSE	mouse	BALB/C	ip	ip	3	28	200	42	5
Recombinant Mycobacterium bovis BCG expressing the Sm14 antigen of Schistosoma mansoni protects mice from cercarial challenge	2004	15155638	Smp_095360	Sm-14	full	46	NA	NA	no	protein based	recombinantProtein	eColi	alum	FALSE	TRUE	FALSE	FALSE	FALSE	FALSE	FALSE	mouse	swiss	skin	id/sc	3	60	100	45	15
Systematic screening of 96 Schistosoma mansoni cell-surface and secreted antigens does not identify any strongly protective vaccine candidates in a mouse model of infection	2019	31728414	Smp_103610	Sm-CatB1	full	NA	5.75792	Liver	no	protein based	recombinantProtein	HEK-293-E	alum	FALSE	TRUE	FALSE	FALSE	FALSE	FALSE	FALSE	mouse	BALB/C	ip	ip	3	28	200	42	5
Systematic screening of 96 Schistosoma mansoni cell-surface and secreted antigens does not identify any strongly protective vaccine candidates in a mouse model of infection	2019	31728414	Smp_064430	Sm-Quiver	full	NA	-38.8568	Liver	no	protein based	recombinantProtein	HEK-293-E	alum	FALSE	TRUE	FALSE	FALSE	FALSE	FALSE	FALSE	mouse	BALB/C	ip	ip	3	28	200	42	3
Systematic screening of 96 Schistosoma mansoni cell-surface and secreted antigens does not identify any strongly protective vaccine candidates in a mouse model of infection	2019	31728414	Smp_105420	Sm-Saposin	full	NA	24.3363	Liver	no	protein based	recombinantProtein	HEK-293-E	alum	FALSE	TRUE	FALSE	FALSE	FALSE	FALSE	FALSE	mouse	BALB/C	ip	ip	3	28	200	42	5
Systematic screening of 96 Schistosoma mansoni cell-surface and secreted antigens does not identify any strongly protective vaccine candidates in a mouse model of infection	2019	31728414	Smp_105450	Sm-SLP1	full	NA	22.9776	Liver	no	protein based	recombinantProtein	HEK-293-E	alum	FALSE	TRUE	FALSE	FALSE	FALSE	FALSE	FALSE	mouse	BALB/C	ip	ip	3	28	200	42	4
Systematic screening of 96 Schistosoma mansoni cell-surface and secreted antigens does not identify any strongly protective vaccine candidates in a mouse model of infection	2019	31728414	Smp_075280	Sm-putLAMP3	full	NA	-47.285	Liver	no	protein based	recombinantProtein	HEK-293-E	alum	FALSE	TRUE	FALSE	FALSE	FALSE	FALSE	FALSE	mouse	BALB/C	ip	ip	3	28	200	42	5
Systematic screening of 96 Schistosoma mansoni cell-surface and secreted antigens does not identify any strongly protective vaccine candidates in a mouse model of infection	2019	31728414	Smp_123540	Sm-VAL12	full	NA	39.4354	Liver	no	protein based	recombinantProtein	HEK-293-E	alum	FALSE	TRUE	FALSE	FALSE	FALSE	FALSE	FALSE	mouse	BALB/C	ip	ip	3	28	200	42	5
Two SmDLC antigens as potential vaccines against schistosomiasis	2014	25240208	Smp_051400	Sm-DLC12	full	42	NA	NA	no	protein based	recombinantProtein	eColi	alum	FALSE	TRUE	FALSE	FALSE	FALSE	FALSE	FALSE	mouse	BALB/C	ip	ip	3	15	130	50	12
Systematic screening of 96 Schistosoma mansoni cell-surface and secreted antigens does not identify any strongly protective vaccine candidates in a mouse model of infection	2019	31728414	Smp_124000	Sm-MEG14	full	NA	17.6927	Liver	no	protein based	recombinantProtein	HEK-293-E	alum	FALSE	TRUE	FALSE	FALSE	FALSE	FALSE	FALSE	mouse	BALB/C	ip	ip	3	28	200	42	4
Systematic screening of 96 Schistosoma mansoni cell-surface and secreted antigens does not identify any strongly protective vaccine candidates in a mouse model of infection	2019	31728414	Smp_054070	Sm-TM2dcp3	full	NA	25.7059	Liver	no	protein based	recombinantProtein	HEK-293-E	alum	FALSE	TRUE	FALSE	FALSE	FALSE	FALSE	FALSE	mouse	BALB/C	ip	ip	3	28	200	42	5
Systematic screening of 96 Schistosoma mansoni cell-surface and secreted antigens does not identify any strongly protective vaccine candidates in a mouse model of infection	2019	31728414	Smp_162520	Sm-protoCadherin	full	NA	2.133	Liver	no	protein based	recombinantProtein	HEK-293-E	alum	FALSE	TRUE	FALSE	FALSE	FALSE	FALSE	FALSE	mouse	BALB/C	ip	ip	3	28	200	42	5
Systematic screening of 96 Schistosoma mansoni cell-surface and secreted antigens does not identify any strongly protective vaccine candidates in a mouse model of infection	2019	31728414	Smp_141610	Sm-CatB1	full	NA	3.49345	Liver	no	protein based	recombinantProtein	HEK-293-E	alum	FALSE	TRUE	FALSE	FALSE	FALSE	FALSE	FALSE	mouse	BALB/C	ip	ip	3	28	200	42	5
Systematic screening of 96 Schistosoma mansoni cell-surface and secreted antigens does not identify any strongly protective vaccine candidates in a mouse model of infection	2019	31728414	Smp_141680	Sm-Fasciclindcp	full	NA	-20.7437	Liver	no	protein based	recombinantProtein	HEK-293-E	alum	FALSE	TRUE	FALSE	FALSE	FALSE	FALSE	FALSE	mouse	BALB/C	ip	ip	3	28	200	42	5
Systematic screening of 96 Schistosoma mansoni cell-surface and secreted antigens does not identify any strongly protective vaccine candidates in a mouse model of infection	2019	31728414	Smp_102480	Sm-MEG1	full	NA	-23.7818	Liver	no	protein based	recombinantProtein	HEK-293-E	alum	FALSE	TRUE	FALSE	FALSE	FALSE	FALSE	FALSE	mouse	BALB/C	ip	ip	3	28	200	42	3
Systematic screening of 96 Schistosoma mansoni cell-surface and secreted antigens does not identify any strongly protective vaccine candidates in a mouse model of infection	2019	31728414	Smp_136320	Sm-GSK3bip	full	NA	11.8356	Liver	no	protein based	recombinantProtein	HEK-293-E	alum	FALSE	TRUE	FALSE	FALSE	FALSE	FALSE	FALSE	mouse	BALB/C	ip	ip	3	28	200	42	5
Systematic screening of 96 Schistosoma mansoni cell-surface and secreted antigens does not identify any strongly protective vaccine candidates in a mouse model of infection	2019	31728414	Smp_136690	Sm-AChE2	full	NA	42.2924	Liver	no	protein based	recombinantProtein	HEK-293-E	alum	FALSE	TRUE	FALSE	FALSE	FALSE	FALSE	FALSE	mouse	BALB/C	ip	ip	3	28	200	42	5
Systematic screening of 96 Schistosoma mansoni cell-surface and secreted antigens does not identify any strongly protective vaccine candidates in a mouse model of infection	2019	31728414	Smp_081920	Sm-Ly6I	full	NA	-26.0413	Liver	no	protein based	recombinantProtein	HEK-293-E	alum	FALSE	TRUE	FALSE	FALSE	FALSE	FALSE	FALSE	mouse	BALB/C	ip	ip	3	28	200	42	5
Systematic screening of 96 Schistosoma mansoni cell-surface and secreted antigens does not identify any strongly protective vaccine candidates in a mouse model of infection	2019	31728414	Smp_340060	Sm-SP2	full	NA	-62.7266	Liver	no	protein based	recombinantProtein	HEK-293-E	alum	FALSE	TRUE	FALSE	FALSE	FALSE	FALSE	FALSE	mouse	BALB/C	ip	ip	3	28	200	42	5
Evaluation of the effect of Sm28GST-derived peptides in murine hepatosplenic schistosomiasis: interest of the lipopeptidic form of the C-terminal peptide	1994	7969186	Smp_333010	Sm-28GST	partial	NA	43	Liver	no	protein based	peptide	synthetic	alum	FALSE	TRUE	FALSE	FALSE	FALSE	FALSE	FALSE	mouse	BALB/C	ip	ip	3	1	50	42	10
Systematic screening of 96 Schistosoma mansoni cell-surface and secreted antigens does not identify any strongly protective vaccine candidates in a mouse model of infection	2019	31728414	Smp_138060	Sm-MEG3.2	full	NA	-16.018	Liver	no	protein based	recombinantProtein	HEK-293-E	alum	FALSE	TRUE	FALSE	FALSE	FALSE	FALSE	FALSE	mouse	BALB/C	ip	ip	3	28	200	42	4
Systematic screening of 96 Schistosoma mansoni cell-surface and secreted antigens does not identify any strongly protective vaccine candidates in a mouse model of infection	2019	31728414	Smp_090100	Sm-Invadolysin	full	NA	4.42284	Liver	no	protein based	recombinantProtein	HEK-293-E	alum	FALSE	TRUE	FALSE	FALSE	FALSE	FALSE	FALSE	mouse	BALB/C	ip	ip	3	28	200	42	4
Systematic screening of 96 Schistosoma mansoni cell-surface and secreted antigens does not identify any strongly protective vaccine candidates in a mouse model of infection	2019	31728414	Smp_181070	Sm-SaposinBdcp2	full	NA	6.07251	Liver	no	protein based	recombinantProtein	HEK-293-E	alum	FALSE	TRUE	FALSE	FALSE	FALSE	FALSE	FALSE	mouse	BALB/C	ip	ip	3	28	200	42	5
Systematic screening of 96 Schistosoma mansoni cell-surface and secreted antigens does not identify any strongly protective vaccine candidates in a mouse model of infection	2019	31728414	Smp_071610	Sm-S28pept	full	NA	37.2783	Liver	no	protein based	recombinantProtein	HEK-293-E	alum	FALSE	TRUE	FALSE	FALSE	FALSE	FALSE	FALSE	mouse	BALB/C	ip	ip	3	28	200	42	5
Systematic screening of 96 Schistosoma mansoni cell-surface and secreted antigens does not identify any strongly protective vaccine candidates in a mouse model of infection	2019	31728414	Smp_067060	Sm-CatB	full	NA	31.0933	Liver	no	protein based	recombinantProtein	HEK-293-E	alum	FALSE	TRUE	FALSE	FALSE	FALSE	FALSE	FALSE	mouse	BALB/C	ip	ip	3	28	200	42	5
Systematic screening of 96 Schistosoma mansoni cell-surface and secreted antigens does not identify any strongly protective vaccine candidates in a mouse model of infection	2019	31728414	Smp_017730	Sm-200	full	NA	-47.5038	Liver	no	protein based	recombinantProtein	HEK-293-E	alum	FALSE	TRUE	FALSE	FALSE	FALSE	FALSE	FALSE	mouse	BALB/C	ip	ip	3	28	200	42	5
Systematic screening of 96 Schistosoma mansoni cell-surface and secreted antigens does not identify any strongly protective vaccine candidates in a mouse model of infection	2019	31728414	Smp_035040	Sm-igsf9b	full	NA	5.81088	Liver	no	protein based	recombinantProtein	HEK-293-E	alum	FALSE	TRUE	FALSE	FALSE	FALSE	FALSE	FALSE	mouse	BALB/C	ip	ip	3	28	200	42	5
Systematic screening of 96 Schistosoma mansoni cell-surface and secreted antigens does not identify any strongly protective vaccine candidates in a mouse model of infection	2019	31728414	Smp_063330	Sm-uncharacterised3	full	NA	-40.614	Liver	no	protein based	recombinantProtein	HEK-293-E	alum	FALSE	TRUE	FALSE	FALSE	FALSE	FALSE	FALSE	mouse	BALB/C	ip	ip	3	28	200	42	5
Systematic screening of 96 Schistosoma mansoni cell-surface and secreted antigens does not identify any strongly protective vaccine candidates in a mouse model of infection	2019	31728414	Smp_149740	Sm-BetaAmyloidRel	full	NA	-0.740859	Liver	no	protein based	recombinantProtein	HEK-293-E	alum	FALSE	TRUE	FALSE	FALSE	FALSE	FALSE	FALSE	mouse	BALB/C	ip	ip	3	28	200	42	4
Systematic screening of 96 Schistosoma mansoni cell-surface and secreted antigens does not identify any strongly protective vaccine candidates in a mouse model of infection	2019	31728414	Smp_004710	Sm-npp30	full	NA	-25	Liver	no	protein based	recombinantProtein	HEK-293-E	alum	FALSE	TRUE	FALSE	FALSE	FALSE	FALSE	FALSE	mouse	BALB/C	ip	ip	3	28	200	42	5
Systematic screening of 96 Schistosoma mansoni cell-surface and secreted antigens does not identify any strongly protective vaccine candidates in a mouse model of infection	2019	31728414	Smp_073400	Sm-putLAMP2	full	NA	20.5182	Liver	no	protein based	recombinantProtein	HEK-293-E	alum	FALSE	TRUE	FALSE	FALSE	FALSE	FALSE	FALSE	mouse	BALB/C	ip	ip	3	28	200	42	5
Systematic screening of 96 Schistosoma mansoni cell-surface and secreted antigens does not identify any strongly protective vaccine candidates in a mouse model of infection	2019	31728414	Smp_040790	Sm-PeptProlylIsomB	full	NA	-1.69687	Liver	no	protein based	recombinantProtein	HEK-293-E	alum	FALSE	TRUE	FALSE	FALSE	FALSE	FALSE	FALSE	mouse	BALB/C	ip	ip	3	28	200	42	4
Systematic screening of 96 Schistosoma mansoni cell-surface and secreted antigens does not identify any strongly protective vaccine candidates in a mouse model of infection	2019	31728414	Smp_202610	Sm-SaposinBdcp4	full	NA	-78.9998	Liver	no	protein based	recombinantProtein	HEK-293-E	alum	FALSE	TRUE	FALSE	FALSE	FALSE	FALSE	FALSE	mouse	BALB/C	ip	ip	3	28	200	42	5
Sm16, A Schistosoma mansoni Immunomodulatory Protein, Fails to Elicit a Protective Immune Response and Does Not Have an Essential Role in Parasite Survival in the Definitive Host	2019	31886307	Smp_341790	Sm-16	full	3.5	22.3607	Liver	no	protein based	recombinantProtein	eColi	alum	FALSE	TRUE	FALSE	FALSE	FALSE	FALSE	FALSE	mouse	BALB/C	skin	sc	3	15	100	50	12
Systematic screening of 96 Schistosoma mansoni cell-surface and secreted antigens does not identify any strongly protective vaccine candidates in a mouse model of infection	2019	31728414	Smp_155810	Sm-protCad11	full	NA	-0.963391	Liver	no	protein based	recombinantProtein	HEK-293-E	alum	FALSE	TRUE	FALSE	FALSE	FALSE	FALSE	FALSE	mouse	BALB/C	ip	ip	3	28	200	42	5
Systematic screening of 96 Schistosoma mansoni cell-surface and secreted antigens does not identify any strongly protective vaccine candidates in a mouse model of infection	2019	31728414	Smp_157070	Sm-EGFdcp	full	NA	-47.6811	Liver	no	protein based	recombinantProtein	HEK-293-E	alum	FALSE	TRUE	FALSE	FALSE	FALSE	FALSE	FALSE	mouse	BALB/C	ip	ip	3	28	200	42	5
Systematic screening of 96 Schistosoma mansoni cell-surface and secreted antigens does not identify any strongly protective vaccine candidates in a mouse model of infection	2019	31728414	Smp_174580	Sm-VesicIMP	full	NA	-17.8975	Liver	no	protein based	recombinantProtein	HEK-293-E	alum	FALSE	TRUE	FALSE	FALSE	FALSE	FALSE	FALSE	mouse	BALB/C	ip	ip	3	28	200	42	5
Expression of a 28-Kilodalton Glutathione S-Transferase Antigen of Schistosoma mansoni on the Surface of Filamentous Phages and Evaluation of Its Vaccine Potential	2003	12853382	Smp_333010	Sm-28GST	full	24.71	NA	NA	no	protein based	recombinantProtein	eColi	alum	FALSE	TRUE	FALSE	FALSE	FALSE	FALSE	FALSE	mouse	BALB/C	not_stated	not_stated	3	42	100	42	10
Systematic screening of 96 Schistosoma mansoni cell-surface and secreted antigens does not identify any strongly protective vaccine candidates in a mouse model of infection	2019	31728414	Smp_032520	Sm-putLAMP	full	NA	-41.4619	Liver	no	protein based	recombinantProtein	HEK-293-E	alum	FALSE	TRUE	FALSE	FALSE	FALSE	FALSE	FALSE	mouse	BALB/C	ip	ip	3	28	200	42	5
Systematic screening of 96 Schistosoma mansoni cell-surface and secreted antigens does not identify any strongly protective vaccine candidates in a mouse model of infection	2019	31728414	Smp_311670	Sm-KI-1	full	NA	9.83607	Liver	no	protein based	recombinantProtein	HEK-293-E	alum	FALSE	TRUE	FALSE	FALSE	FALSE	FALSE	FALSE	mouse	BALB/C	ip	ip	3	28	200	42	5
Systematic screening of 96 Schistosoma mansoni cell-surface and secreted antigens does not identify any strongly protective vaccine candidates in a mouse model of infection	2019	31728414	Smp_072190	Sm-29	full	NA	-59.8906	Liver	no	protein based	recombinantProtein	HEK-293-E	alum	FALSE	TRUE	FALSE	FALSE	FALSE	FALSE	FALSE	mouse	BALB/C	ip	ip	3	28	200	42	5
Systematic screening of 96 Schistosoma mansoni cell-surface and secreted antigens does not identify any strongly protective vaccine candidates in a mouse model of infection	2019	31728414	Smp_166280	Sm-GlutCyclase	full	NA	-16.8055	Liver	no	protein based	recombinantProtein	HEK-293-E	alum	FALSE	TRUE	FALSE	FALSE	FALSE	FALSE	FALSE	mouse	BALB/C	ip	ip	3	28	200	42	5
Systematic screening of 96 Schistosoma mansoni cell-surface and secreted antigens does not identify any strongly protective vaccine candidates in a mouse model of infection	2019	31728414	Smp_166300	Sm-PKdcp	full	NA	2.46242	Liver	no	protein based	recombinantProtein	HEK-293-E	alum	FALSE	TRUE	FALSE	FALSE	FALSE	FALSE	FALSE	mouse	BALB/C	ip	ip	3	28	200	42	5
Systematic screening of 96 Schistosoma mansoni cell-surface and secreted antigens does not identify any strongly protective vaccine candidates in a mouse model of infection	2019	31728414	Smp_063530	Sm-Apoferritin	full	NA	4.17469	Liver	no	protein based	recombinantProtein	HEK-293-E	alum	FALSE	TRUE	FALSE	FALSE	FALSE	FALSE	FALSE	mouse	BALB/C	ip	ip	3	28	200	42	5
Systematic screening of 96 Schistosoma mansoni cell-surface and secreted antigens does not identify any strongly protective vaccine candidates in a mouse model of infection	2019	31728414	Smp_168240	Sm-ZPdcp	full	NA	-15.7659	Liver	no	protein based	recombinantProtein	HEK-293-E	alum	FALSE	TRUE	FALSE	FALSE	FALSE	FALSE	FALSE	mouse	BALB/C	ip	ip	3	28	200	42	5
Systematic screening of 96 Schistosoma mansoni cell-surface and secreted antigens does not identify any strongly protective vaccine candidates in a mouse model of infection	2019	31728414	Smp_170550	Sm-Granulin	full	NA	5.48604	Liver	no	protein based	recombinantProtein	HEK-293-E	alum	FALSE	TRUE	FALSE	FALSE	FALSE	FALSE	FALSE	mouse	BALB/C	ip	ip	3	28	200	42	5
Systematic screening of 96 Schistosoma mansoni cell-surface and secreted antigens does not identify any strongly protective vaccine candidates in a mouse model of infection	2019	31728414	Smp_171460	Sm-putCellAdh	full	NA	-44.1797	Liver	no	protein based	recombinantProtein	HEK-293-E	alum	FALSE	TRUE	FALSE	FALSE	FALSE	FALSE	FALSE	mouse	BALB/C	ip	ip	3	28	200	42	5
Systematic screening of 96 Schistosoma mansoni cell-surface and secreted antigens does not identify any strongly protective vaccine candidates in a mouse model of infection	2019	31728414	Smp_123550	Sm-VAL8	full	NA	-25.0421	Liver	no	protein based	recombinantProtein	HEK-293-E	alum	FALSE	TRUE	FALSE	FALSE	FALSE	FALSE	FALSE	mouse	BALB/C	ip	ip	3	28	200	42	5
Systematic screening of 96 Schistosoma mansoni cell-surface and secreted antigens does not identify any strongly protective vaccine candidates in a mouse model of infection	2019	31728414	Smp_075800	Sm-32	full	NA	-32.9438	Liver	no	protein based	recombinantProtein	HEK-293-E	alum	FALSE	TRUE	FALSE	FALSE	FALSE	FALSE	FALSE	mouse	BALB/C	ip	ip	3	28	200	42	5
Systematic screening of 96 Schistosoma mansoni cell-surface and secreted antigens does not identify any strongly protective vaccine candidates in a mouse model of infection	2019	31728414	Smp_210500	Sm-CL3	full	NA	-0.44375	Liver	no	protein based	recombinantProtein	HEK-293-E	alum	FALSE	TRUE	FALSE	FALSE	FALSE	FALSE	FALSE	mouse	BALB/C	ip	ip	3	28	200	42	5
Systematic screening of 96 Schistosoma mansoni cell-surface and secreted antigens does not identify any strongly protective vaccine candidates in a mouse model of infection	2019	31728414	Smp_018760	Sm-aGlucosidase2	full	NA	-47.494	Liver	no	protein based	recombinantProtein	HEK-293-E	alum	FALSE	TRUE	FALSE	FALSE	FALSE	FALSE	FALSE	mouse	BALB/C	ip	ip	3	28	200	42	5
Systematic screening of 96 Schistosoma mansoni cell-surface and secreted antigens does not identify any strongly protective vaccine candidates in a mouse model of infection	2019	31728414	Smp_187140	Sm-CatL	full	NA	-33.1752	Liver	no	protein based	recombinantProtein	HEK-293-E	alum	FALSE	TRUE	FALSE	FALSE	FALSE	FALSE	FALSE	mouse	BALB/C	ip	ip	3	28	200	42	5
EXPRESSION OF SCHISTOSOMAL CATHEPSIN L1 IN Escherichia coli AND EVALUATION OF ITS PROTECTIVE CAPACITY IN AN ANIMAL CHALLENGE	2009	ISSN 1678-9199	Smp_034410	Sm-CL1	full	21.8	NA	NA	no	protein based	recombinantProtein	eColi	alum	FALSE	TRUE	FALSE	FALSE	FALSE	FALSE	FALSE	mouse	swiss	skin	id/sc	3	60	100	45	10
Systematic screening of 96 Schistosoma mansoni cell-surface and secreted antigens does not identify any strongly protective vaccine candidates in a mouse model of infection	2019	31728414	Smp_134800	Sm-TyrPK	full	NA	-40.8048	Liver	no	protein based	recombinantProtein	HEK-293-E	alum	FALSE	TRUE	FALSE	FALSE	FALSE	FALSE	FALSE	mouse	BALB/C	ip	ip	3	28	200	42	5
Systematic screening of 96 Schistosoma mansoni cell-surface and secreted antigens does not identify any strongly protective vaccine candidates in a mouse model of infection	2019	31728414	Smp_021220	Sm-Iglikedcp	full	NA	-12.5866	Liver	no	protein based	recombinantProtein	HEK-293-E	alum	FALSE	TRUE	FALSE	FALSE	FALSE	FALSE	FALSE	mouse	BALB/C	ip	ip	3	28	200	42	5
Systematic screening of 96 Schistosoma mansoni cell-surface and secreted antigens does not identify any strongly protective vaccine candidates in a mouse model of infection	2019	31728414	Smp_019000	Sm-uncharacterised1	full	NA	5.31604	Liver	no	protein based	recombinantProtein	HEK-293-E	alum	FALSE	TRUE	FALSE	FALSE	FALSE	FALSE	FALSE	mouse	BALB/C	ip	ip	3	28	200	42	5
Systematic screening of 96 Schistosoma mansoni cell-surface and secreted antigens does not identify any strongly protective vaccine candidates in a mouse model of infection	2019	31728414	Smp_078800	Sm-DnaJ	full	NA	36.322	Liver	no	protein based	recombinantProtein	HEK-293-E	alum	FALSE	TRUE	FALSE	FALSE	FALSE	FALSE	FALSE	mouse	BALB/C	ip	ip	3	28	200	42	5
Systematic screening of 96 Schistosoma mansoni cell-surface and secreted antigens does not identify any strongly protective vaccine candidates in a mouse model of infection	2019	31728414	Smp_195190	Sm-13	full	NA	14.6354	Liver	no	protein based	recombinantProtein	HEK-293-E	alum	FALSE	TRUE	FALSE	FALSE	FALSE	FALSE	FALSE	mouse	BALB/C	ip	ip	3	28	200	42	6
Systematic screening of 96 Schistosoma mansoni cell-surface and secreted antigens does not identify any strongly protective vaccine candidates in a mouse model of infection	2019	31728414	Smp_171780	Sm-SPARC	full	NA	24.814	Liver	no	protein based	recombinantProtein	HEK-293-E	alum	FALSE	TRUE	FALSE	FALSE	FALSE	FALSE	FALSE	mouse	BALB/C	ip	ip	3	28	200	42	4
Systematic screening of 96 Schistosoma mansoni cell-surface and secreted antigens does not identify any strongly protective vaccine candidates in a mouse model of infection	2019	31728414	Smp_180600	Sm-IGFbp	full	NA	-11.6141	Liver	no	protein based	recombinantProtein	HEK-293-E	alum	FALSE	TRUE	FALSE	FALSE	FALSE	FALSE	FALSE	mouse	BALB/C	ip	ip	3	28	200	42	5
IL-12 enhances protective immunity in mice engendered by immunization with recombinant 14 kDa Schistosoma mansoni fatty acid-binding protein through an IFN-Î³ and TNF-Î± dependent pathway	2004	14670333	Smp_095360	Sm-14	full	-13.6691	0	NA	no	protein based	recombinantProtein	eColi	alum	FALSE	TRUE	FALSE	FALSE	FALSE	FALSE	FALSE	mouse	C57BL/6	skin	sc	3	15	30	45	10
Systematic screening of 96 Schistosoma mansoni cell-surface and secreted antigens does not identify any strongly protective vaccine candidates in a mouse model of infection	2019	31728414	Smp_180620	Sm-MEG17	full	NA	14.9676	Liver	no	protein based	recombinantProtein	HEK-293-E	alum	FALSE	TRUE	FALSE	FALSE	FALSE	FALSE	FALSE	mouse	BALB/C	ip	ip	3	28	200	42	5
Systematic screening of 96 Schistosoma mansoni cell-surface and secreted antigens does not identify any strongly protective vaccine candidates in a mouse model of infection	2019	31728414	Smp_194840	Sm-NPClCholbp	full	NA	8.19588	Liver	no	protein based	recombinantProtein	HEK-293-E	alum	FALSE	TRUE	FALSE	FALSE	FALSE	FALSE	FALSE	mouse	BALB/C	ip	ip	3	28	200	42	5
Systematic screening of 96 Schistosoma mansoni cell-surface and secreted antigens does not identify any strongly protective vaccine candidates in a mouse model of infection	2019	31728414	Smp_145920	Sm-TyrSulfTransf	full	NA	30.9568	Liver	no	protein based	recombinantProtein	HEK-293-E	alum	FALSE	TRUE	FALSE	FALSE	FALSE	FALSE	FALSE	mouse	BALB/C	ip	ip	3	28	200	42	5
Investigating Immunization With Nucleotide Enzymes of Schistosoma mansoni: Nucleoside Diphosphate Kinase and Adenylosuccinate Lyase as New Antigenic Targets Against Schistosomiasis	2020	33072110	Smp_038030	Sm-ADSL	full	0	NA	NA	no	protein based	recombinantProtein	eColi	alum	FALSE	TRUE	FALSE	FALSE	FALSE	FALSE	FALSE	mouse	BALB/C	ip	ip	3	15	80	48	12
Systematic screening of 96 Schistosoma mansoni cell-surface and secreted antigens does not identify any strongly protective vaccine candidates in a mouse model of infection	2019	31728414	Smp_127820	Sm-BravoFIGEYdcp	full	NA	32.1351	Liver	no	protein based	recombinantProtein	HEK-293-E	alum	FALSE	TRUE	FALSE	FALSE	FALSE	FALSE	FALSE	mouse	BALB/C	ip	ip	3	28	200	42	6
Aluminum hydroxide associated to Schistosoma mansoni 22.6 kDa protein abrogates partial protection against experimental infection but not alter interleukin-10 production	2006	17308799	Smp_045200	Sm-22.6	full	-2.54545	0	NA	no	protein based	recombinantProtein	eColi	alum	FALSE	TRUE	FALSE	FALSE	FALSE	FALSE	FALSE	mouse	C57BL/6	skin	sc	3	15	30	45	10
Systematic screening of 96 Schistosoma mansoni cell-surface and secreted antigens does not identify any strongly protective vaccine candidates in a mouse model of infection	2019	31728414	Smp_201730	Sm-uncharacterised5	full	NA	-3.48723	Liver	no	protein based	recombinantProtein	HEK-293-E	alum	FALSE	TRUE	FALSE	FALSE	FALSE	FALSE	FALSE	mouse	BALB/C	ip	ip	3	28	200	42	5
Two SmDLC antigens as potential vaccines against schistosomiasis	2014	25240208	Smp_320320	Sm-DLC13	full	51	NA	NA	no	protein based	recombinantProtein	eColi	alum	FALSE	TRUE	FALSE	FALSE	FALSE	FALSE	FALSE	mouse	BALB/C	ip	ip	3	15	130	50	12
Mycobacterial codon optimization of the gene encoding the Sm14 antigen ofSchistosomamansoni in recombinant Mycobacterium bovis BacilleCalmette-Guerin enhances protein expression but not protection against cercarial challenge inmice	2006	16965361	Smp_095360	Sm-14	full	59	NA	NA	no	protein based	recombinantProtein	eColi	alum	FALSE	TRUE	FALSE	FALSE	FALSE	FALSE	FALSE	mouse	swiss	skin	id/sc	3	60	100	45	15
Systematic screening of 96 Schistosoma mansoni cell-surface and secreted antigens does not identify any strongly protective vaccine candidates in a mouse model of infection	2019	31728414	Smp_048380	Sm-uncharacterised6	full	NA	-40.7325	Liver	no	protein based	recombinantProtein	HEK-293-E	alum	FALSE	TRUE	FALSE	FALSE	FALSE	FALSE	FALSE	mouse	BALB/C	ip	ip	3	28	200	42	5
Systematic screening of 96 Schistosoma mansoni cell-surface and secreted antigens does not identify any strongly protective vaccine candidates in a mouse model of infection	2019	31728414	Smp_194830	Sm-SmKK7	full	NA	-123.897	Liver	no	protein based	recombinantProtein	HEK-293-E	alum	FALSE	TRUE	FALSE	FALSE	FALSE	FALSE	FALSE	mouse	BALB/C	ip	ip	3	28	200	42	4
Systematic screening of 96 Schistosoma mansoni cell-surface and secreted antigens does not identify any strongly protective vaccine candidates in a mouse model of infection	2019	31728414	Smp_164760	Sm-IgSF	full	NA	-4.75915	Liver	no	protein based	recombinantProtein	HEK-293-E	alum	FALSE	TRUE	FALSE	FALSE	FALSE	FALSE	FALSE	mouse	BALB/C	ip	ip	3	28	200	42	5
Systematic screening of 96 Schistosoma mansoni cell-surface and secreted antigens does not identify any strongly protective vaccine candidates in a mouse model of infection	2019	31728414	Smp_176540	Sm-protCadh18	full	NA	-33.1546	Liver	no	protein based	recombinantProtein	HEK-293-E	alum	FALSE	TRUE	FALSE	FALSE	FALSE	FALSE	FALSE	mouse	BALB/C	ip	ip	3	28	200	42	5
Systematic screening of 96 Schistosoma mansoni cell-surface and secreted antigens does not identify any strongly protective vaccine candidates in a mouse model of infection	2019	31728414	Smp_181220	Sm-C1qbp	full	NA	-55.9769	Liver	no	protein based	recombinantProtein	HEK-293-E	alum	FALSE	TRUE	FALSE	FALSE	FALSE	FALSE	FALSE	mouse	BALB/C	ip	ip	3	28	200	42	5
Systematic screening of 96 Schistosoma mansoni cell-surface and secreted antigens does not identify any strongly protective vaccine candidates in a mouse model of infection	2019	31728414	Smp_194910	Sm-SaposinBdcp3	full	NA	-19.4536	Liver	no	protein based	recombinantProtein	HEK-293-E	alum	FALSE	TRUE	FALSE	FALSE	FALSE	FALSE	FALSE	mouse	BALB/C	ip	ip	3	28	200	42	5
Systematic screening of 96 Schistosoma mansoni cell-surface and secreted antigens does not identify any strongly protective vaccine candidates in a mouse model of infection	2019	31728414	Smp_166340	Sm-Ly6F	full	NA	11.2788	Liver	no	protein based	recombinantProtein	HEK-293-E	alum	FALSE	TRUE	FALSE	FALSE	FALSE	FALSE	FALSE	mouse	BALB/C	ip	ip	3	28	200	42	6
Systematic screening of 96 Schistosoma mansoni cell-surface and secreted antigens does not identify any strongly protective vaccine candidates in a mouse model of infection	2019	31728414	Smp_165440	Sm-NetrinRUnc5	full	NA	11.3142	Liver	no	protein based	recombinantProtein	HEK-293-E	alum	FALSE	TRUE	FALSE	FALSE	FALSE	FALSE	FALSE	mouse	BALB/C	ip	ip	3	28	200	42	5
Systematic screening of 96 Schistosoma mansoni cell-surface and secreted antigens does not identify any strongly protective vaccine candidates in a mouse model of infection	2019	31728414	Smp_194860	Sm-Sm8.7	full	NA	-57.3905	Liver	no	protein based	recombinantProtein	HEK-293-E	alum	FALSE	TRUE	FALSE	FALSE	FALSE	FALSE	FALSE	mouse	BALB/C	ip	ip	3	28	200	42	5
Systematic screening of 96 Schistosoma mansoni cell-surface and secreted antigens does not identify any strongly protective vaccine candidates in a mouse model of infection	2019	31728414	Smp_153390	Sm-NPP-5	full	NA	-19.7812	Liver	no	protein based	recombinantProtein	HEK-293-E	alum	FALSE	TRUE	FALSE	FALSE	FALSE	FALSE	FALSE	mouse	BALB/C	ip	ip	3	28	200	42	4
Systematic screening of 96 Schistosoma mansoni cell-surface and secreted antigens does not identify any strongly protective vaccine candidates in a mouse model of infection	2019	31728414	Smp_105220	Sm-Ly6B	full	NA	36.7206	Liver	no	protein based	recombinantProtein	HEK-293-E	alum	FALSE	TRUE	FALSE	FALSE	FALSE	FALSE	FALSE	mouse	BALB/C	ip	ip	3	28	200	42	5
Systematic screening of 96 Schistosoma mansoni cell-surface and secreted antigens does not identify any strongly protective vaccine candidates in a mouse model of infection	2019	31728414	Smp_132480	Sm-AO1pept	full	NA	15.6607	Liver	no	protein based	recombinantProtein	HEK-293-E	alum	FALSE	TRUE	FALSE	FALSE	FALSE	FALSE	FALSE	mouse	BALB/C	ip	ip	3	28	200	42	4
Immunization with rP22 induces protective immunity against Schistosoma mansoni: Effects on granuloma down-modulation and cytokine production	2011	21945176	Smp_086480	Sm-21.7	full	51	22.5	Liver	no	protein based	recombinantProtein	eColi	alum_cParvum	FALSE	TRUE	TRUE	FALSE	FALSE	FALSE	FALSE	mouse	C57BL/6	skin	sc	3	15	25	56	7
Schistosoma mansoni Larval Extracellular Vesicle protein 1 (SmLEV1) is an immunogenic antigen found in EVs released from pre-acetabular glands of invading cercariae	2021	34793443	Smp_074560	Sm-Lev1	full	17.0732	20.6761	Liver	worm	protein based	recombinantProtein	eColi	alum_CpG	FALSE	TRUE	TRUE	FALSE	FALSE	FALSE	FALSE	mouse	C57BL/6	ip	ip	3	35	150	49	13
Vaccination with Schistosoma mansoni Cholinesterases Reduces the Parasite Burden and Egg Viability in a Mouse Model of Schistosomiasis	2020	32260125	Smp_154600	Sm-AChE1	full	29	15	Liver	no	protein based	recombinantProtein	eColi	alum_CpG	FALSE	TRUE	TRUE	FALSE	FALSE	FALSE	FALSE	mouse	BALB/C	ip	ip	3	14	120	52	10
Vaccination with Schistosoma mansoni Cholinesterases Reduces the Parasite Burden and Egg Viability in a Mouse Model of Schistosomiasis	2020	32260125	Smp_125350	Sm-BChE1	full	36.5	23.5	Liver	no	protein based	recombinantProtein	eColi	alum_CpG	FALSE	TRUE	TRUE	FALSE	FALSE	FALSE	FALSE	mouse	BALB/C	ip	ip	3	14	120	52	10
A multivalent chimeric vaccine composed of Schistosoma mansoni SmTSP-2 and Sm29 was able to induce protection against infection in mice	2014	24749785	Smp_072190	Sm-29	full	20.36	NA	NA	no	protein based	recombinantProtein	eColi	alum_CpG	FALSE	TRUE	TRUE	FALSE	FALSE	FALSE	FALSE	mouse	C57BL/6	skin	sc	3	15	100	45	10
Enhanced Protective Efficacy of a Chimeric Form of the Schistosomiasis Vaccine Antigen Sm-TSP-2	2012	22428079	Smp_335630	Sm-TSP2	partial	26	23.5	Liver	no	protein based	recombinantProtein	eColi	alum_CpG	FALSE	TRUE	TRUE	FALSE	FALSE	FALSE	FALSE	mouse	C57BL/6	ip	ip	3	14	120	49	16
Immunogenicity, antibody responses and vaccine efficacy of recombinant annexin B30 against Schistosoma mansoni	2020	31880816	Smp_077720	Sm-AnnexinB30	full	-31.4079	-161.671	Liver	worm	protein based	recombinantProtein	eColi	alum_CpG	FALSE	TRUE	TRUE	FALSE	FALSE	FALSE	FALSE	mouse	CBA	skin	sc	3	14	100	42	10
Adjuvanted Schistosoma mansoni-Cathepsin B With Sulfated Lactosyl Archaeol Archaeosomes or AddaVaxâ„¢ Provides Protection in a Pre-Clinical Schistosomiasis Model	2020	33304354	Smp_067060	Sm-CatB	full	70	55	Liver	no	protein based	recombinantProtein	pichia_pastoris	alum_CpG	FALSE	TRUE	TRUE	FALSE	FALSE	FALSE	FALSE	mouse	C57BL/6	im	im	3	21	150	49	10
Vaccination with Schistosoma mansoni Cholinesterases Reduces the Parasite Burden and Egg Viability in a Mouse Model of Schistosomiasis	2020	32260125	Smp_136690	Sm-AChE2	full	34.5	27	Liver	no	protein based	recombinantProtein	eColi	alum_CpG	FALSE	TRUE	TRUE	FALSE	FALSE	FALSE	FALSE	mouse	BALB/C	ip	ip	3	14	120	52	10
Lysosome-associated membrane glycoprotein (LAMP) â€“ preliminary study on a hidden antigen target for vaccination against schistosomiasis	2015	26472258	Smp_194850	Sm-NPC2	full	2.63158	0	Liver	no	protein based	recombinantProtein	eColi	alum_CpG	FALSE	TRUE	TRUE	FALSE	FALSE	FALSE	FALSE	mouse	CBA	skin	sc	3	14	100	49	10
Lysosome-associated membrane glycoprotein (LAMP) â€“ preliminary study on a hidden antigen target for vaccination against schistosomiasis	2015	26472258	Smp_162770	Sm-LAMP	full	20.6	29	Liver	no	protein based	recombinantProtein	eColi	alum_CpG	FALSE	TRUE	TRUE	FALSE	FALSE	FALSE	FALSE	mouse	CBA	skin	sc	3	14	100	49	10
Schistosoma mansoni antigen Sm-p80: prophylactic efficacy using TLR4 agonist vaccine adjuvant glucopyranosyl lipid A-Alum in murine and non-human primate models	2018	29997146	Smp_214190	Sm-p80	full	43.4	0	Liver	no	protein based	recombinantProtein	eColi	alum_GLA	FALSE	TRUE	TRUE	FALSE	FALSE	FALSE	FALSE	mouse	C57BL/6	im	im	3	28	150	42	15
Schistosoma mansoni antigen Sm-p80: prophylactic efficacy using TLR4 agonist vaccine adjuvant glucopyranosyl lipid A-Alum in murine and non-human primate models	2018	29997146	Smp_214190	Sm-p80	full	38.5	-47.2751	Liver	egg	protein based	recombinantProtein	eColi	alum_GLA	FALSE	TRUE	TRUE	FALSE	FALSE	FALSE	FALSE	baboon	notMouse	im	im	3	28	1000	42	3
Induction of a protective immunity against Schistosoma mansoni with ovalbumin-coupled Sm37-5 coadsorbed with granulocyte-macrophage colony stimulating factor (GM-CSF) or IL-12 on alum	1999	10078602	Smp_056970	Sm-37GAPDH	full	35.2	43.7	Liver	no	protein based	peptide	synthetic	alum_GMCSF	FALSE	TRUE	FALSE	TRUE	FALSE	FALSE	FALSE	mouse	CBA	im	im	3	28	120	42	16
Induction of a protective immunity against Schistosoma mansoni with ovalbumin-coupled Sm37-5 coadsorbed with granulocyte-macrophage colony stimulating factor (GM-CSF) or IL-12 on alum	1999	10078602	Smp_056970	Sm-37GAPDH	full	27.3	27.6	Liver	no	protein based	peptide	synthetic	alum_IL12	FALSE	TRUE	FALSE	TRUE	FALSE	FALSE	FALSE	mouse	CBA	im	im	3	28	120	42	10
IL-12 enhances protective immunity in mice engendered by immunization with recombinant 14 kDa Schistosoma mansoni fatty acid-binding protein through an IFN-Î³ and TNF-Î± dependent pathway	2004	14670333	Smp_095360	Sm-14	full	-9.35252	0	NA	no	protein based	recombinantProtein	eColi	alum_IL12	FALSE	TRUE	FALSE	TRUE	FALSE	FALSE	FALSE	mouse	C57BL/6	skin	sc	3	15	30	45	10
Adjuvanted Schistosoma mansoni-Cathepsin B With Sulfated Lactosyl Archaeol Archaeosomes or AddaVaxâ„¢ Provides Protection in a Pre-Clinical Schistosomiasis Model	2020	33304354	Smp_067060	Sm-CatB	full	70	80	Liver	no	protein based	recombinantProtein	pichia_pastoris	alum_MPL	FALSE	TRUE	TRUE	FALSE	FALSE	FALSE	FALSE	mouse	C57BL/6	im	im	3	21	150	49	10
Protective effect and granuloma down-modulation promoted by RP44 antigen a fructose 1,6 bisphosphate aldolase of Schistosoma mansoni	2008	18472052	Smp_333010	Sm-28GST	full	25	NA	NA	no	protein based	recombinantProtein	eColi	alum_pAcnes	FALSE	TRUE	TRUE	FALSE	FALSE	FALSE	FALSE	mouse	C57BL/6	skin	sc	3	14	25	56	8
An experimental bivalent peptide vaccine against schistosomiasis and fascioliasis	2003	14604581	Smp_095360	Sm-14	full	51	NA	NA	no	protein based	recombinantProtein	eColi	alum_RIBI	TRUE	TRUE	TRUE	FALSE	FALSE	FALSE	FALSE	mouse	swiss	skin	id/sc	3	60	100	45	27
A Schistosoma mansoni fatty acid-binding protein, Sm14, is the potential basis of a dual-purpose anti-helminth vaccine	1996	8552619	Smp_095360	Sm-14	full	89	NA	NA	no	protein based	recombinantProtein	eColi	CFA	TRUE	FALSE	TRUE	FALSE	FALSE	FALSE	FALSE	rabbit	notMouse	combo	id/sc_ip	3	60	1000	45	4
A Schistosoma mansoni fatty acid-binding protein, Sm14, is the potential basis of a dual-purpose anti-helminth vaccine	1996	8552619	Smp_095360	Sm-14	full	60.7	NA	NA	no	protein based	recombinantProtein	eColi	CFA	TRUE	FALSE	TRUE	FALSE	FALSE	FALSE	FALSE	mouse	swiss	combo	id/sc_ip	3	60	100	45	50
A Schistosoma mansoni fatty acid-binding protein, Sm14, is the potential basis of a dual-purpose anti-helminth vaccine	1996	8552619	Smp_095360	Sm-14	full	49.7	NA	NA	no	protein based	recombinantProtein	eColi	CFA	TRUE	FALSE	TRUE	FALSE	FALSE	FALSE	FALSE	mouse	swiss	combo	id/sc_ip	3	60	500	45	20
Protection against Schistosoma mansoni infection with a recombinant baculovirus-expressed subunit of calpain	1997	9364694	Smp_214190	Sm-p80	full	39	NA	NA	no	protein based	recombinantProtein	phage	CFA	TRUE	FALSE	TRUE	FALSE	FALSE	FALSE	FALSE	mouse	C57BL/6	skin	sc	3	14	300	42	17
A Schistosoma mansoni fatty acid-binding protein, Sm14, is the potential basis of a dual-purpose anti-helminth vaccine	1996	8552619	Smp_095360	Sm-14	full	37.3	NA	NA	no	protein based	recombinantProtein	eColi	CFA	TRUE	FALSE	TRUE	FALSE	FALSE	FALSE	FALSE	mouse	swiss	combo	id/sc_ip	3	60	200	45	20
A Schistosoma mansoni fatty acid-binding protein, Sm14, is the potential basis of a dual-purpose anti-helminth vaccine	1996	8552619	Smp_095360	Sm-14	full	65.9	NA	NA	no	protein based	recombinantProtein	eColi	CFA	TRUE	FALSE	TRUE	FALSE	FALSE	FALSE	FALSE	mouse	swiss	combo	id/sc_ip	3	60	1000	45	20
Proteosome delivery of a protective 9B antigen against Schistosoma mansoni	1999	10348370	Smp_003300	Sm-9b	full	40	NA	NA	no	protein based	nativeProtein	native	CFA	TRUE	FALSE	TRUE	FALSE	FALSE	FALSE	FALSE	mouse	C57BL/6	skin	id/sc	3	14	85	45.5	10
Saposin-like proteins are expressed in the gastrodermis of Schistosoma mansoni and are immunogenic in natural infections	2008	18571965	Smp_105450	Sm-SLP1	full	-35.7143	-44.5331	Liver	worm	protein based	recombinantProtein	phage	CFA	TRUE	FALSE	TRUE	FALSE	FALSE	FALSE	FALSE	mouse	CBA	ip	ip	3	14	120	49	10
A Schistosoma mansoni fatty acid-binding protein, Sm14, is the potential basis of a dual-purpose anti-helminth vaccine	1996	8552619	Smp_095360	Sm-14	full	39.2	NA	NA	no	protein based	recombinantProtein	eColi	CFA	TRUE	FALSE	TRUE	FALSE	FALSE	FALSE	FALSE	mouse	swiss	combo	id/sc_ip	3	60	300	45	20
Induction of a protection against S. mansoni with a MAP containing epitopes of Sm37-GAPDH and Sm10-DLC. EÂ€ect of coadsorbtion with GM-CSF on alum	2000	10706966	Smp_056970	Sm-37GAPDH	partial	13.2	NA	NA	no	protein based	peptide	synthetic	CFA_IFA	TRUE	FALSE	TRUE	FALSE	FALSE	FALSE	FALSE	mouse	CBA	im	im	2	28	120	42	10
IL-12 enhances protective immunity in mice engendered by immunization with recombinant 14 kDa Schistosoma mansoni fatty acid-binding protein through an IFN-Î³ and TNF-Î± dependent pathway	2004	14670333	Smp_095360	Sm-14	full	25	NA	NA	no	protein based	recombinantProtein	eColi	CFA_IFA	TRUE	FALSE	TRUE	FALSE	FALSE	FALSE	FALSE	mouse	C57BL/6	skin	sc	3	15	30	45	10
Peptides containing T cell epitopes, derived from Sm14, but not from paramyosin, induce a Th1 type of immune response, reduction in liver pathology and partial protection against Schistosoma mansoni infection in mice	2008	18423420	Smp_095360	Sm-14	partial	31.35	NA	NA	no	protein based	peptide	synthetic	CFA_IFA	TRUE	FALSE	TRUE	FALSE	FALSE	FALSE	FALSE	mouse	C57BL/6	skin	sc	3	15	30	45	10
Evaluation of the Schistosoma mansoni Y-box-binding protein (SMYB1) potential as a vaccine candidate against schistosomiasis	2014	24966869	Smp_097800	Sm-SMYB	full	26	28	Liver	no	protein based	recombinantProtein	eColi	CFA_IFA	TRUE	FALSE	TRUE	FALSE	FALSE	FALSE	FALSE	mouse	C57BL/6	skin	sc	3	10	100	45	10
GLYCOLYTIC ENZYMES AS VACCINES AGAINST SCHISTOSOMIASIS: TESTING SCHISTOSOMA MANSONI PHOSPHOGLYCERATE MUTASE IN MICE	2024	38466806	Smp_096760	Sm-PGM	full	0	0	Liver	no	protein based	recombinantProtein	eColi	CFA_IFA	TRUE	FALSE	TRUE	FALSE	FALSE	FALSE	FALSE	mouse	C57BL/6	skin	sc	3	21	100	49	10
Evaluation of the use of C-terminal part of the Schistosoma mansoni 200 kDa tegumental protein in schistosomiasis diagnosis and vaccine formulation	2014	24560833	Smp_017730	Sm-200	partial	0	0	Liver	no	protein based	recombinantProtein	eColi	CFA_IFA	TRUE	FALSE	TRUE	FALSE	FALSE	FALSE	FALSE	mouse	C57BL/6	skin	sc	3	15	100	45	10
Identification of a candidate vaccine peptide on the 37 kDa Schistosoma mansoni GAPDH	2000	10706967	Smp_056970	Sm-37GAPDH	partial	23	NA	NA	no	protein based	peptide	synthetic	CFA_IFA	TRUE	FALSE	TRUE	FALSE	FALSE	FALSE	FALSE	rat	notMouse	skin	sc	2	20	1000	21	9
Recombinant micro-exon gene 3 (MEG-3) antigens from Schistosoma mansoni failed to induce protection against infection but show potential for serological diagnosis	2020	32001249	Smp_138090	Sm-MEG3.4	full	-12.1447	NA	Liver	no	protein based	recombinantProtein	eColi	CFA_IFA	TRUE	FALSE	TRUE	FALSE	FALSE	FALSE	FALSE	mouse	C57BL/6	skin	sc	3	14	100	45	10
Sm21.6 a novel EF-hand family protein member located on the surface of Schistosoma mansoni adult worm that failed to induce protection against challenge infection but reduced liver pathology	2009	19409948	Smp_086470	Sm-21.6	full	4.55	NA	NA	no	protein based	recombinantProtein	eColi	CFA_IFA	TRUE	FALSE	TRUE	FALSE	FALSE	FALSE	FALSE	mouse	C57BL/6	not_stated	not_stated	3	15	100	45	10
Immunization with tegument nucleotidases associated with a subcurative praziquantel treatment reduces worm burden following Schistosoma mansoni challenge	2013	23638396	Smp_153390	Sm-NPP-5	full	0	16.6667	Liver	egg	protein based	recombinantProtein	eColi	CFA_IFA	TRUE	FALSE	TRUE	FALSE	FALSE	FALSE	FALSE	mouse	C57BL/6	skin	sc	3	15	100	45	10
A mimotope peptide-based vaccine against Schistosoma mansoni: synthesis and characterization	2000	11122460	Smp_003300	Sm-9b	partial	43	NA	NA	no	protein based	peptide	synthetic	CFA_IFA	TRUE	FALSE	TRUE	FALSE	FALSE	FALSE	FALSE	mouse	C57BL/6	skin	id	3	28	80	45	9
Schistosoma mansoni SmKi-1 or its c-Terminal Fragment induces Partial Protection against S. mansoni infection in Mice	2018	30105029	Smp_311670	Sm-KI-1	full	46.7	36	Liver	no	protein based	recombinantProtein	eColi	CFA_IFA	TRUE	FALSE	TRUE	FALSE	FALSE	FALSE	FALSE	mouse	C57BL/6	skin	sc	3	15	100	45	10
Tetraspanins on the surface of Schistosoma mansoni are protective antigens against schistosomiasis	2006	16783371	Smp_095630	Sm-TSP1	full	33.5	56.5	Liver	no	protein based	recombinantProtein	eColi	CFA_IFA	TRUE	FALSE	TRUE	FALSE	FALSE	FALSE	FALSE	mouse	CBA	ip	ip	3	14	120	49	20
A mimotope peptide-based vaccine against Schistosoma mansoni: synthesis and characterization	2000	11122460	Smp_003300	Sm-9b	full	52	NA	NA	no	protein based	nativeProtein	native	CFA_IFA	TRUE	FALSE	TRUE	FALSE	FALSE	FALSE	FALSE	mouse	C57BL/6	skin	id	3	28	80	45	9
SmTAL-9, a Member of the Schistosoma mansoni Tegument Allergen-Like Family, Is Important for Parasite Survival and a Putative Target for Drug/Vaccine Development	2022	35911671	Smp_077310	Sm-TAL9	full	27.05	0	Liver	no	mixed	DNA_recombinantProtein	eColi	CFA_IFA	TRUE	FALSE	TRUE	FALSE	FALSE	FALSE	FALSE	mouse	C57BL/6	combo	im_sc	2	15	100	50	20
Immunization with tegument nucleotidases associated with a subcurative praziquantel treatment reduces worm burden following Schistosoma mansoni challenge	2013	23638396	Smp_042020	Sm-NTPDase	full	0	0	Liver	no	protein based	recombinantProtein	eColi	CFA_IFA	TRUE	FALSE	TRUE	FALSE	FALSE	FALSE	FALSE	mouse	C57BL/6	skin	sc	3	15	100	45	10
SmTAL-9, a Member of the Schistosoma mansoni Tegument Allergen-Like Family, Is Important for Parasite Survival and a Putative Target for Drug/Vaccine Development	2022	35911671	Smp_077310	Sm-TAL9	full	21.15	8.65	Liver	no	protein based	recombinantProtein	eColi	CFA_IFA	TRUE	FALSE	TRUE	FALSE	FALSE	FALSE	FALSE	mouse	C57BL/6	skin	sc	1	15	100	50	20
Immunization with tegument nucleotidases associated with a subcurative praziquantel treatment reduces worm burden following Schistosoma mansoni challenge	2013	23638396	Smp_313560	Sm-AP	full	0	0	Liver	no	protein based	recombinantProtein	eColi	CFA_IFA	TRUE	FALSE	TRUE	FALSE	FALSE	FALSE	FALSE	mouse	C57BL/6	skin	sc	3	15	100	45	10
The 14-3-3 protein as a vaccine candidate against schistosomiasis	2001	11298298	Smp_009760	Sm-14-3-3	full	27.5	NA	NA	no	protein based	recombinantProtein	eColi	CFA_IFA	TRUE	FALSE	TRUE	FALSE	FALSE	FALSE	FALSE	mouse	C57BL/6	combo	sc_ip	2	28	70	53	9
Sm29, but Not Sm22.6 Retains its Ability to Induce a Protective Immune Response in Mice Previously Exposed to a Schistosoma mansoni Infection	2015	25723525	Smp_045200	Sm-22.6	full	9	NA	NA	no	protein based	recombinantProtein	eColi	CFA_IFA	TRUE	FALSE	TRUE	FALSE	FALSE	FALSE	FALSE	mouse	BALB/C	skin	sc	3	30	50	50	20
The Schistosoma mansoni cyclophilin A epitope 107-121 induces a protective immune response against schistosomiasis	2019	31063938	Smp_040130	Sm-cycA	full	49	49	Liver	no	protein based	peptide	synthetic	CFA_IFA	TRUE	FALSE	TRUE	FALSE	FALSE	FALSE	FALSE	mouse	C57BL/6	skin	sc	3	15	100	50	10
Immunogenicity and Vaccine Potential of Dipeptidic Multiple Antigen Peptides from Schistosoma mansoni Glyceraldehyde 3-Phosphate Dehydrogenase	2004	15379864	Smp_056970	Sm-37GAPDH	partial	41.7	47.9	Liver	no	protein based	peptide	synthetic	CFA_IFA	TRUE	FALSE	TRUE	FALSE	FALSE	FALSE	FALSE	mouse	BALB/C	im	im	3	21	150	45	11
Peptides containing T cell epitopes, derived from Sm14, but not from paramyosin, induce a Th1 type of immune response, reduction in liver pathology and partial protection against Schistosoma mansoni infection in mice	2008	18423420	Smp_095360	Sm-14	full	27.15	NA	NA	no	protein based	recombinantProtein	eColi	CFA_IFA	TRUE	FALSE	TRUE	FALSE	FALSE	FALSE	FALSE	mouse	C57BL/6	skin	sc	3	15	30	45	10
Peptides containing T cell epitopes, derived from Sm14, but not from paramyosin, induce a Th1 type of immune response, reduction in liver pathology and partial protection against Schistosoma mansoni infection in mice	2008	18423420	Smp_021920	Sm-paramyosin	partial	17.05	NA	NA	no	protein based	peptide	synthetic	CFA_IFA	TRUE	FALSE	TRUE	FALSE	FALSE	FALSE	FALSE	mouse	C57BL/6	skin	sc	3	15	30	45	10
Identification of a candidate vaccine peptide on the 37 kDa Schistosoma mansoni GAPDH	2000	10706967	Smp_056970	Sm-37GAPDH	partial	24	NA	NA	no	protein based	peptide	synthetic	CFA_IFA	TRUE	FALSE	TRUE	FALSE	FALSE	FALSE	FALSE	mouse	CBA	im	im	2	20	120	42	9
Recombinant micro-exon gene 3 (MEG-3) antigens from Schistosoma mansoni failed to induce protection against infection but show potential for serological diagnosis	2020	32001249	Smp_138060	Sm-MEG3.2	full	8.26873	NA	Liver	no	protein based	recombinantProtein	eColi	CFA_IFA	TRUE	FALSE	TRUE	FALSE	FALSE	FALSE	FALSE	mouse	C57BL/6	skin	sc	3	14	100	45	10
Tetraspanins on the surface of Schistosoma mansoni are protective antigens against schistosomiasis	2006	16783371	Smp_335630	Sm-TSP2	partial	57	68	Liver	no	protein based	recombinantProtein	eColi	CFA_IFA	TRUE	FALSE	TRUE	FALSE	FALSE	FALSE	FALSE	mouse	CBA	ip	ip	3	14	120	49	19
Immunization with Schistosoma mansoni 22.6 kDa antigen induces partial protection against experimental infection in a recombinant protein form but not as DNA vaccine	2006	16446174	Smp_045200	Sm-22.6	full	34.4667	NA	NA	no	protein based	recombinantProtein	eColi	CFA_IFA	TRUE	FALSE	TRUE	FALSE	FALSE	FALSE	FALSE	mouse	C57BL/6	skin	sc	3	15	30	45	10
Schistosoma mansoni SmKi-1 or its c-Terminal Fragment induces Partial Protection against S. mansoni infection in Mice	2018	30105029	Smp_311670	Sm-KI-1	partial	27.8	38	Liver	no	protein based	recombinantProtein	eColi	CFA_IFA	TRUE	FALSE	TRUE	FALSE	FALSE	FALSE	FALSE	mouse	C57BL/6	skin	sc	3	15	100	45	10
Sm16, A Schistosoma mansoni Immunomodulatory Protein, Fails to Elicit a Protective Immune Response and Does Not Have an Essential Role in Parasite Survival in the Definitive Host	2019	31886307	Smp_341790	Sm-16	full	0	-50.4024	Liver	no	protein based	recombinantProtein	eColi	CFA_IFA	TRUE	FALSE	TRUE	FALSE	FALSE	FALSE	FALSE	mouse	BALB/C	skin	sc	3	15	100	50	12
Sm29, but Not Sm22.6 Retains its Ability to Induce a Protective Immune Response in Mice Previously Exposed to a Schistosoma mansoni Infection	2015	25723525	Smp_072190	Sm-29	full	0	NA	NA	no	protein based	recombinantProtein	eColi	CFA_IFA	TRUE	FALSE	TRUE	FALSE	FALSE	FALSE	FALSE	mouse	BALB/C	skin	sc	3	30	100	50	20
The Schistosoma mansoni cyclophilin A epitope 107-121 induces a protective immune response against schistosomiasis	2019	31063938	Smp_040130	Sm-cycA	full	0	-7.61279	Liver	egg	protein based	recombinantProtein	eColi	CFA_IFA	TRUE	FALSE	TRUE	FALSE	FALSE	FALSE	FALSE	mouse	C57BL/6	skin	sc	3	15	100	50	10
Schistosoma mansoni tetraspanning orphan receptor (SmTOR): a new vaccine candidate against schistosomiasis	2012	23121675	Smp_093840	Sm-TOR	full	54.5	50	Liver	no	protein based	recombinantProtein	eColi	CFA_IFA	TRUE	FALSE	TRUE	FALSE	FALSE	FALSE	FALSE	mouse	BALB/C	skin	sc	3	13	150	49	20
Schistosome Syntenin Partially Protects Vaccinated Mice against Schistosoma mansoni Infection	2014	25144756	Smp_068530	Sm-Syntenin	full	33.7	28.85	Liver	no	protein based	recombinantProtein	eColi	CFA_IFA	TRUE	FALSE	TRUE	FALSE	FALSE	FALSE	FALSE	mouse	C57BL/6	skin	sc	3	15	100	45	10
Schistosoma mansoni Stomatin Like Protein-2 Is Located in the Tegument and Induces Partial Protection against Challenge Infection	2010	20161725	Smp_072640	Sm-StoLP-2	full	31	NA	Liver	no	protein based	recombinantProtein	eColi	CFA_IFA	TRUE	FALSE	TRUE	FALSE	FALSE	FALSE	FALSE	mouse	C57BL/6	skin	sc	3	14	100	42	10
Schistosoma mansoni Tegument Protein Sm29 Is Able to Induce a Th1-Type of Immune Response and Protection against Parasite Infection	2008	18827884	Smp_072190	Sm-29	full	51	60	Intestine	no	protein based	recombinantProtein	eColi	CFA_IFA	TRUE	FALSE	TRUE	FALSE	FALSE	FALSE	FALSE	mouse	C57BL/6	skin	sc	3	15	100	45	10
Sm10.3, a Member of the Micro-Exon Gene 4 (MEG-4) Family, Induces Erythrocyte Agglutination In Vitro and Partially Protects Vaccinated Mice against Schistosoma mansoni Infection	2014	24651069	Smp_307220	Sm-MEG4	full	28.75	38.25	Liver	no	protein based	recombinantProtein	eColi	CFA_IFA	TRUE	FALSE	TRUE	FALSE	FALSE	FALSE	FALSE	mouse	C57BL/6	skin	sc	3	15	100	45	10
SmTAL-9, a Member of the Schistosoma mansoni Tegument Allergen-Like Family, Is Important for Parasite Survival and a Putative Target for Drug/Vaccine Development	2022	35911671	Smp_077310	Sm-TAL9	full	8.15	16.31	Liver	no	DNA based	DNA	notRecProtein	CFA_IFA	TRUE	FALSE	TRUE	FALSE	FALSE	FALSE	FALSE	mouse	C57BL/6	im	im	1	15	100	50	20
Oral Vaccination Based on DNA-Chitosan Nanoparticles against Schistosoma mansoni Infection	2012	22666171	Smp_330190	Sm-Rho	full	-63.3663	17.034	NA	worm	DNA based	DNA	notRecProtein	chitosan	FALSE	FALSE	FALSE	FALSE	TRUE	FALSE	FALSE	mouse	C57BL/6	mucosal	oral	3	7	25	50	5
Oral Vaccination Based on DNA-Chitosan Nanoparticles against Schistosoma mansoni Infection	2012	22666171	Smp_330190	Sm-Rho	full	-73.2673	-29.9667	NA	worm	DNA based	DNA	notRecProtein	chitosan	FALSE	FALSE	FALSE	FALSE	TRUE	FALSE	FALSE	mouse	C57BL/6	im	im	3	7	25	50	5
A New Strategy Based on Smrho Protein Loaded Chitosan Nanoparticles as a Candidate Oral Vaccine against Schistosomiasis	2012	23209848	Smp_330190	Sm-Rho	full	15.8416	NA	NA	worm	protein based	recombinantProtein	eColi	chitosan	FALSE	FALSE	FALSE	FALSE	TRUE	FALSE	FALSE	mouse	C57BL/6	mucosal	oral	3	7	25	50	5
A New Strategy Based on Smrho Protein Loaded Chitosan Nanoparticles as a Candidate Oral Vaccine against Schistosomiasis	2012	23209848	Smp_330190	Sm-Rho	full	-28.7129	NA	NA	worm	protein based	recombinantProtein	eColi	chitosan	FALSE	FALSE	FALSE	FALSE	TRUE	FALSE	FALSE	mouse	C57BL/6	im	im	3	7	25	50	5
A New Strategy Based on Smrho Protein Loaded Chitosan Nanoparticles as a Candidate Oral Vaccine against Schistosomiasis	2012	23209848	Smp_330190	Sm-Rho	full	0.990099	NA	NA	worm	protein based	recombinantProtein	eColi	chitosan_CpG	FALSE	FALSE	TRUE	FALSE	TRUE	FALSE	FALSE	mouse	C57BL/6	mucosal	oral	3	7	25	50	5
Intranasal Administration of a Schistosoma mansoni Glutathione STransferase Cholera Toxoid Conjugate Vaccine Evokes Antiparasitic and Antipathological Immunity in Mice	1999	10395703	Smp_333010	Sm-28GST	full	19	1	Liver	no	protein based	recombinantProtein	eColi	choleraToxinB	FALSE	FALSE	TRUE	FALSE	FALSE	FALSE	FALSE	mouse	BALB/C	mucosal	in	3	14	70	49	9
Preclinical Prophylactic Efficacy Testing of Sm-p80-Based Vaccine in a Nonhuman Primate Model of Schistosoma mansoni Infection and Immunoglobulin G and E Responses to Sm-p80 in Human Serum Samples From an Area Where Schistosomiasis Is Endemic	2011	21921206	Smp_214190	Sm-p80	full	57.8	NA	NA	no	protein based	recombinantProtein	eColi	CpG	FALSE	FALSE	TRUE	FALSE	FALSE	FALSE	FALSE	baboon	notMouse	im	im	3	28	1000	60	4
Preclinical Prophylactic Efficacy Testing of Sm-p80-Based Vaccine in a Nonhuman Primate Model of Schistosoma mansoni Infection and Immunoglobulin G and E Responses to Sm-p80 in Human Serum Samples From an Area Where Schistosomiasis Is Endemic	2011	21921206	Smp_214190	Sm-p80	full	47.3	NA	NA	no	mixed	DNA_recombinantProtein	eColi	CpG	FALSE	FALSE	TRUE	FALSE	FALSE	FALSE	FALSE	baboon	notMouse	im	im	3	28	1000	60	4
Evaluation of the immune response and protective efficacy of Schistosoma mansoni Cathepsin B in mice using CpG dinucleotides as adjuvant	2015	25448114	Smp_067060	Sm-CatB	full	59	56	Liver	no	protein based	recombinantProtein	pichia_pastoris	CpG	FALSE	FALSE	TRUE	FALSE	FALSE	FALSE	FALSE	mouse	C57BL/6	im	im	3	21	150	49	9
Prime-boost and recombinant protein vaccination strategies using Sm-p80 protects against Schistosoma mansoni infection in the mouse model to levels previously attainable only by the irradiated cercarial vaccine	2009	19809833	Smp_214190	Sm-p80	full	69.7	87.4605	Liver	egg	protein based	recombinantProtein	eColi	CpG	FALSE	FALSE	TRUE	FALSE	FALSE	FALSE	FALSE	mouse	C57BL/6	skin	sc	3	28	150	42	15
Prime-boost and recombinant protein vaccination strategies using Sm-p80 protects against Schistosoma mansoni infection in the mouse model to levels previously attainable only by the irradiated cercarial vaccine	2009	19809833	Smp_214190	Sm-p80	full	57.1	70.8	Liver	no	mixed	DNA_recombinantProtein	eColi	CpG	FALSE	FALSE	TRUE	FALSE	FALSE	FALSE	FALSE	mouse	C57BL/6	combo	im_sc	3	28	150	42	15
Simultaneous priming with DNA encoding Sm-p80 and boosting with Sm-p80 protein confers protection against challenge infection with Schistosoma mansoni in mice	2014	24452916	Smp_214190	Sm-p80	full	45.415	49.45	Liver	no	mixed	DNA_recombinantProtein	eColi	CpG	FALSE	FALSE	TRUE	FALSE	FALSE	FALSE	FALSE	mouse	C57BL/6	im	im	2	28	150	42	16
Intranasal Administration of Synthetic Recombinant Peptide-Based Vaccine Protects Mice from Infection by Schistosoma mansoni	1999	10456875	Smp_003300	Sm-9b	partial	32	NA	NA	no	protein based	peptide	Salmonella dublin	flagella	FALSE	FALSE	TRUE	FALSE	FALSE	FALSE	FALSE	mouse	C57BL/6	skin	id/sc	3	28	70	49	27
Intranasal Administration of Synthetic Recombinant Peptide-Based Vaccine Protects Mice from Infection by Schistosoma mansoni	1999	10456875	Smp_003300	Sm-9b	partial	41.6667	NA	NA	no	protein based	peptide	Salmonella dublin	flagella	FALSE	FALSE	TRUE	FALSE	FALSE	FALSE	FALSE	mouse	C57BL/6	mucosal	in	3	28	70	49	27
Schistosoma egg-induced liver pathology resolution by Sm-p80-based schistosomiasis vaccine in baboons	2018	29739616	Smp_214190	Sm-p80	full	NA	67.7	Liver	no	protein based	recombinantProtein	eColi	GLASE	TRUE	FALSE	TRUE	FALSE	FALSE	FALSE	FALSE	baboon	notMouse	not_stated	not_stated	3	28	1000	56	3
Sm-p80-based schistosomiasis vaccine: double-blind preclinical trial in baboons demonstrates comprehensive prophylactic and parasite transmission-blocking efficacy	2018	30133707	Smp_214190	Sm-p80	full	65.9	91.35	Liver	no	protein based	recombinantProtein	eColi	GLASE	TRUE	FALSE	TRUE	FALSE	FALSE	FALSE	FALSE	baboon	notMouse	im	im	3	28	1000	56	5
Induction of protective immunity against Schistosoma mansoni via DNA priming and boosting with the large subunit of calpain (Sm-p80):: Adjuvant effects of granulocyte-macrophage colony-stimulating factor and interleukin-4	2003	12819068	Smp_214190	Sm-p80	full	44	NA	NA	no	DNA based	DNA	notRecProtein	GMCSF	FALSE	FALSE	FALSE	TRUE	FALSE	FALSE	FALSE	mouse	C57BL/6	im	im	3	28	150	42	15
The use of gold nanorods as a new vaccine platform against schistosomiasis	2018	29428201	Smp_072190	Sm-29	full	21	12.1951	Liver	egg	protein based	recombinantProtein	eColi	goldnano	FALSE	FALSE	FALSE	FALSE	TRUE	FALSE	FALSE	mouse	C57BL/6	ip	ip	3	15	100	45	10
The use of gold nanorods as a new vaccine platform against schistosomiasis	2018	29428201	Smp_072190	Sm-29	full	34	59	Liver	no	protein based	recombinantProtein	eColi	goldnanoFunct	FALSE	FALSE	FALSE	FALSE	TRUE	FALSE	FALSE	mouse	C57BL/6	ip	ip	3	15	100	45	10
Combined immunization using DNA-Sm14 and DNA-Hsp65 increases CD8+ memory T cells, reduces chronic pathology and decreases egg viability during Schistosoma mansoni infection	2014	24886395	Smp_095360	Sm-14	full	13.9	NA	NA	no	DNA based	DNA	notRecProtein	Hsp65DNA	FALSE	FALSE	TRUE	FALSE	FALSE	FALSE	FALSE	mouse	C57BL/6	im	im	4	15	30	48	36
Co-administration of plasmid expressing IL-12 with 14-kDa Schistosoma mansoni fatty acid-binding protein cDNA alters immune response profiles and fails to enhance protection induced by Sm14 DNA vaccine alone	2006	16914349	Smp_095360	Sm-14	full	0	NA	NA	no	DNA based	DNA	notRecProtein	IL12	FALSE	FALSE	FALSE	TRUE	FALSE	FALSE	FALSE	mouse	C57BL/6	im	im	4	15	30	45	10
IL-12 enhances protective immunity in mice engendered by immunization with recombinant 14 kDa Schistosoma mansoni fatty acid-binding protein through an IFN-Î³ and TNF-Î± dependent pathway	2004	14670333	Smp_095360	Sm-14	full	42.2	NA	NA	no	protein based	recombinantProtein	eColi	IL12	FALSE	FALSE	FALSE	TRUE	FALSE	FALSE	FALSE	mouse	C57BL/6	skin	sc	3	15	30	45	10
Immunization with plasmid DNA encoding the integral membrane protein, Sm23, elicits a protective immune response against schistosome infection in mice	2001	11672898	Smp_017430	Sm-23	full	21	NA	NA	no	DNA based	DNA	notRecProtein	IL12	FALSE	FALSE	FALSE	TRUE	FALSE	FALSE	FALSE	mouse	C57BL/6	im	im	3	28	150	49	7
Enhancement of Sm-p80 (large subunit of calpain) induced protective immunity against Schistosoma mansoni through co-delivery of interleukin-2 and interleukin-12 in a DNA vaccine formulation	2003	12798631	Smp_214190	Sm-p80	full	45	NA	NA	no	DNA based	DNA	notRecProtein	IL12	FALSE	FALSE	FALSE	TRUE	FALSE	FALSE	FALSE	mouse	C57BL/6	im	im	3	28	150	42	19
Comparative efficacy of the Schistosoma mansoni nucleic acid vaccine, Sm23, following microseeding or gene gun delivery	2002	12010483	Smp_017430	Sm-23	full	31	NA	NA	no	DNA based	DNAMicroseeding	notRecProtein	IL12	FALSE	FALSE	FALSE	TRUE	FALSE	FALSE	FALSE	mouse	C57BL/6	skin	id	3	21	150	49	7
Immunostimulatory effect of IL-18-encoding plasmid in DNA vaccination against murine Schistosoma mansoni infection	2001	11163659	Smp_333010	Sm-28GST	full	22.6	29.6	Liver	no	DNA based	DNA	notRecProtein	IL18	FALSE	FALSE	FALSE	TRUE	FALSE	FALSE	FALSE	mouse	BALB/C	skin	id	3	60	70	48	15
Enhancement of Sm-p80 (large subunit of calpain) induced protective immunity against Schistosoma mansoni through co-delivery of interleukin-2 and interleukin-12 in a DNA vaccine formulation	2003	12798631	Smp_214190	Sm-p80	full	57	NA	NA	no	DNA based	DNA	notRecProtein	IL2	FALSE	FALSE	FALSE	TRUE	FALSE	FALSE	FALSE	mouse	C57BL/6	im	im	3	28	150	42	30
Immunization with plasmid DNA encoding the integral membrane protein, Sm23, elicits a protective immune response against schistosome infection in mice	2001	11672898	Smp_017430	Sm-23	full	42	NA	NA	no	DNA based	DNA	notRecProtein	IL4	FALSE	FALSE	FALSE	TRUE	FALSE	FALSE	FALSE	mouse	C57BL/6	im	im	3	28	150	49	5
Induction of protective immunity against Schistosoma mansoni via DNA priming and boosting with the large subunit of calpain (Sm-p80):: Adjuvant effects of granulocyte-macrophage colony-stimulating factor and interleukin-4	2003	12819068	Smp_214190	Sm-p80	full	42	NA	NA	no	DNA based	DNA	notRecProtein	IL4	FALSE	FALSE	FALSE	TRUE	FALSE	FALSE	FALSE	mouse	C57BL/6	im	im	3	28	150	42	15
Comparative efficacy of the Schistosoma mansoni nucleic acid vaccine, Sm23, following microseeding or gene gun delivery	2002	12010483	Smp_017430	Sm-23	full	34	NA	NA	no	DNA based	DNAMicroseeding	notRecProtein	IL4	FALSE	FALSE	FALSE	TRUE	FALSE	FALSE	FALSE	mouse	C57BL/6	skin	id	3	21	150	49	7
Mucosal vaccination schistosomiasis using against liposome-associated Sm 28 kDa glutathione S-transferase	1996	8911008	Smp_333010	Sm-28GST	full	22	13	Liver	no	protein based	recombinantProtein	eColi	liposome	FALSE	FALSE	FALSE	FALSE	TRUE	FALSE	FALSE	mouse	C57BL/6	mucosal	oral	3	28	100	77	10
Mucosal vaccination schistosomiasis using against liposome-associated Sm 28 kDa glutathione S-transferase	1996	8911008	Smp_333010	Sm-28GST	full	52	53	Liver	no	protein based	recombinantProtein	eColi	liposome	FALSE	FALSE	FALSE	FALSE	TRUE	FALSE	FALSE	mouse	C57BL/6	mucosal	oral	3	28	100	77	10
Adjuvanted Schistosoma mansoni-Cathepsin B With Sulfated Lactosyl Archaeol Archaeosomes or AddaVaxâ„¢ Provides Protection in a Pre-Clinical Schistosomiasis Model	2020	33304354	Smp_067060	Sm-CatB	full	75.5	72.6	Liver	no	protein based	recombinantProtein	pichia_pastoris	montanide	TRUE	FALSE	FALSE	FALSE	FALSE	FALSE	FALSE	mouse	C57BL/6	im	im	3	21	150	49	10
A vaccine consisting of Schistosoma mansoni cathepsin B formulated in Montanide ISA 720 VG induces high level protection against murine schistosomiasis	2016	26945988	Smp_067060	Sm-CatB	full	60.1	61.5	Liver	no	protein based	recombinantProtein	pichia_pastoris	montanide	TRUE	FALSE	FALSE	FALSE	FALSE	FALSE	FALSE	mouse	C57BL/6	im	im	3	21	150	49	9
T Cell Peptides Derived from Invasive Stages of Schistosoma mansoni as Potential Schistosomiasis Vaccine	2021	33498845	Smp_021460	Sm-IKE	partial	-12	52	Liver	worm	protein based	peptide	synthetic	montanide_QuilA_AA2829	TRUE	FALSE	FALSE	FALSE	FALSE	FALSE	FALSE	mouse	BALB/C	skin	sc	3	14	150	56	6
Peptides Derived of Kunitz-Type Serine Protease Inhibitor as Potential Vaccine Against Experimental Schistosomiasis	2019	31736947	Smp_311670	Sm-KI-1	partial	39	77	Liver	no	protein based	peptide	synthetic	montanide_QuilA_AA2829	TRUE	FALSE	FALSE	FALSE	FALSE	FALSE	FALSE	mouse	BALB/C	skin	sc	3	14	150	56	6
T Cell Peptides Derived from Invasive Stages of Schistosoma mansoni as Potential Schistosomiasis Vaccine	2021	33498845	Smp_136730	Sm-GSP	partial	36	53	Liver	no	protein based	peptide	synthetic	montanide_QuilA_AA2829	TRUE	FALSE	FALSE	FALSE	FALSE	FALSE	FALSE	mouse	BALB/C	skin	sc	3	14	150	56	6
T Cell Peptides Derived from Invasive Stages of Schistosoma mansoni as Potential Schistosomiasis Vaccine	2021	33498845	Smp_136920	Sm-TNP	partial	19	40	Liver	no	protein based	peptide	synthetic	montanide_QuilA_AA2829	TRUE	FALSE	FALSE	FALSE	FALSE	FALSE	FALSE	mouse	BALB/C	skin	sc	3	14	150	56	6
Proteosome delivery of a protective 9B antigen against Schistosoma mansoni	1999	10348370	Smp_003300	Sm-9b	full	55	NA	NA	no	protein based	nativeProtein	native	N.menigitidisOMP	FALSE	FALSE	TRUE	FALSE	FALSE	FALSE	FALSE	mouse	C57BL/6	ip	ip	3	14	85	45.5	11
Proteosome delivery of a protective 9B antigen against Schistosoma mansoni	1999	10348370	Smp_003300	Sm-9b	full	53	NA	NA	no	protein based	nativeProtein	native	N.menigitidisOMP	FALSE	FALSE	TRUE	FALSE	FALSE	FALSE	FALSE	mouse	C57BL/6	skin	id/sc	3	14	85	45.5	9
Protective immune responses against Schistosoma mansoni infection by immunization with functionally active gut-derived cysteine peptidases alone and in combination with glyceraldehyde 3-phosphate dehydrogenase	2017	28346516	Smp_067060	Sm-CatB	full	58.7	41.2	Liver	no	protein based	recombinantProtein	pichia_pastoris	none	FALSE	FALSE	FALSE	FALSE	FALSE	FALSE	TRUE	mouse	CD1	combo	sc_im	2	21	150	49	7
The effects of immunization with recombinant Sm14 (rSm14) in reducing worm burden and mortality of mice infected with Schistosoma mansoni	2002	11873255	Smp_095360	Sm-14	full	36.9	NA	NA	no	protein based	recombinantProtein	eColi	none	FALSE	FALSE	FALSE	FALSE	FALSE	FALSE	TRUE	mouse	swiss	skin	id/sc	3	45	100	45	12
Increased immunogenicity and protection of recombinant Sm14 antigens by heat-killed Cutibacterium acnes in BALB/c mice infected with Schistosoma mansoni	2022	34481947	Smp_095360	Sm-14	full	42.9	55.7	Liver	no	protein based	recombinantProtein	eColi	none	FALSE	FALSE	FALSE	FALSE	FALSE	FALSE	TRUE	mouse	BALB/C	ip	ip	3	14	100	56	25
Induction of a protective immunity against Schistosoma mansoni with ovalbumin-coupled Sm37-5 coadsorbed with granulocyte-macrophage colony stimulating factor (GM-CSF) or IL-12 on alum	1999	10078602	Smp_056970	Sm-37GAPDH	full	14	17.0794	Liver	egg	protein based	peptide	synthetic	none	FALSE	FALSE	FALSE	FALSE	FALSE	FALSE	TRUE	mouse	CBA	im	im	3	28	120	42	16
Combination of the two schistosomal antigens Sm14 and Sm29 elicits significant protection against experimental Schistosoma mansoni infection	2014	25092439	Smp_095360	Sm-14	full	0	0	Liver	no	protein based	recombinantProtein	eColi	none	FALSE	FALSE	FALSE	FALSE	FALSE	FALSE	TRUE	mouse	swiss	ip	ip	3	14	100	49	10
The effects of immunization with recombinant Sm14 (rSm14) in reducing worm burden and mortality of mice infected with Schistosoma mansoni	2002	11873255	Smp_095360	Sm-14	full	7.8	NA	NA	no	protein based	recombinantProtein	eColi	none	FALSE	FALSE	FALSE	FALSE	FALSE	FALSE	TRUE	mouse	swiss	skin	id/sc	3	45	500	45	12
Adjuvanted Schistosoma mansoni-Cathepsin B With Sulfated Lactosyl Archaeol Archaeosomes or AddaVaxâ„¢ Provides Protection in a Pre-Clinical Schistosomiasis Model	2020	33304354	Smp_067060	Sm-CatB	full	50	55	Liver	no	protein based	recombinantProtein	pichia_pastoris	none	FALSE	FALSE	FALSE	FALSE	FALSE	FALSE	TRUE	mouse	C57BL/6	im	im	3	21	150	49	10
Protective immune responses against Schistosoma mansoni infection by immunization with functionally active gut-derived cysteine peptidases alone and in combination with glyceraldehyde 3-phosphate dehydrogenase	2017	28346516	Smp_210500	Sm-CL3	full	48.1	53.1	Liver	no	protein based	recombinantProtein	pichia_pastoris	none	FALSE	FALSE	FALSE	FALSE	FALSE	FALSE	TRUE	mouse	CD1	combo	sc_im	2	21	120	42	10
Cysteine Peptidases as Schistosomiasis Vaccines with Inbuilt Adjuvanticity	2014	24465551	Smp_067060	Sm-CatB	full	73.35	51.3	Liver	no	protein based	recombinantProtein	pichia_pastoris	none	FALSE	FALSE	FALSE	FALSE	FALSE	FALSE	TRUE	mouse	CD1	skin	sc	2	14	120	45	14
The effects of immunization with recombinant Sm14 (rSm14) in reducing worm burden and mortality of mice infected with Schistosoma mansoni	2002	11873255	Smp_095360	Sm-14	full	49.5	NA	NA	no	protein based	recombinantProtein	eColi	none	FALSE	FALSE	FALSE	FALSE	FALSE	FALSE	TRUE	mouse	swiss	skin	id/sc	3	45	100	45	12
Specific Antibodies and Arachidonic Acid Mediate the Protection Induced by the Schistosoma mansoni Cysteine Peptidase-Based Vaccine in Mice	2020	33207535	Smp_210500	Sm-CL3	full	48.9	-13.5922	Liver	egg	protein based	recombinantProtein	pichia_pastoris	none	FALSE	FALSE	FALSE	FALSE	FALSE	FALSE	TRUE	mouse	CD1	skin	sc	2	21	175	40	25
Salmonella Typhimurium expressing chromosomally integrated Schistosoma mansoni Cathepsin B protects against schistosomiasis in mice	2023	36849453	Smp_067060	Sm-CatB	full	27.9	17.6	Liver	no	protein based	recombinantProtein	pichia_pastoris	none	FALSE	FALSE	FALSE	FALSE	FALSE	FALSE	TRUE	mouse	C57BL/6	im	im	1	21	150	49	10
Therapeutic activity of a Salmonella-vectored Schistosoma mansoni vaccine in a mouse model of chronic infection	2021	34412919	Smp_067060	Sm-CatB	full	28	28	Liver	no	protein based	recombinantProtein	pichia_pastoris	none	FALSE	FALSE	FALSE	FALSE	FALSE	FALSE	TRUE	mouse	C57BL/6	im	im	4	21	150	49	8
A New Strategy Based on Smrho Protein Loaded Chitosan Nanoparticles as a Candidate Oral Vaccine against Schistosomiasis	2012	23209848	Smp_330190	Sm-Rho	full	24.3	NA	NA	no	protein based	recombinantProtein	eColi	none	FALSE	FALSE	FALSE	FALSE	FALSE	FALSE	TRUE	mouse	C57BL/6	mucosal	oral	3	7	25	50	5
Combination of the two schistosomal antigens Sm14 and Sm29 elicits significant protection against experimental Schistosoma mansoni infection	2014	25092439	Smp_072190	Sm-29	partial	17.3913	40	Liver	worm	protein based	recombinantProtein	eColi	none	FALSE	FALSE	FALSE	FALSE	FALSE	FALSE	TRUE	mouse	swiss	ip	ip	3	14	100	49	10
Fusion protein comprised of the two schistosomal antigens, Sm14 and Sm29, provides significant protection against Schistosoma mansoni in murine infection model	2015	25887456	Smp_072190	Sm-29	full	18	40.2	Liver	no	protein based	recombinantProtein	eColi	none	FALSE	FALSE	FALSE	FALSE	FALSE	FALSE	TRUE	mouse	swiss	ip	ip	3	14	100	49	10
Specific Antibodies and Arachidonic Acid Mediate the Protection Induced by the Schistosoma mansoni Cysteine Peptidase-Based Vaccine in Mice	2020	33207535	Smp_067060	Sm-CatB	full	55.7	0	Liver	no	protein based	recombinantProtein	pichia_pastoris	none	FALSE	FALSE	FALSE	FALSE	FALSE	FALSE	TRUE	mouse	CD1	skin	sc	2	21	175	40	25
Heat-killed Propionibacterium acnes augment the protective effect of 28-kDa glutathione S-transferases antigen against Schistosoma mansoni infection	2021	34224719	Smp_333010	Sm-28GST	full	44.87	4.66406	Liver	egg	protein based	recombinantProtein	eColi	none	FALSE	FALSE	FALSE	FALSE	FALSE	FALSE	TRUE	mouse	BALB/C	ip	ip	3	14	100	56	19
Fusion protein comprised of the two schistosomal antigens, Sm14 and Sm29, provides significant protection against Schistosoma mansoni in murine infection model	2015	25887456	Smp_095360	Sm-14	full	2.7	1.5	Liver	no	protein based	recombinantProtein	eColi	none	FALSE	FALSE	FALSE	FALSE	FALSE	FALSE	TRUE	mouse	swiss	ip	ip	3	14	100	49	10
Expression of a 28-Kilodalton Glutathione S-Transferase Antigen of Schistosoma mansoni on the Surface of Filamentous Phages and Evaluation of Its Vaccine Potential	2003	12853382	Smp_333010	Sm-28GST	full	29.96	NA	NA	no	protein based	recombinantProtein	phage	none	FALSE	FALSE	FALSE	FALSE	FALSE	FALSE	TRUE	mouse	BALB/C	not_stated	not_stated	3	42	100	42	10
Vaccination against the digestive enzyme Cathepsin B using a YS1646 Salmonella enterica Typhimurium vector provides almost complete protection against Schistosoma mansoni challenge in a mouse model	2019	31790394	Smp_067060	Sm-CatB	full	20.5	32.7	Liver	no	protein based	recombinantProtein	pichia_pastoris	none	FALSE	FALSE	FALSE	FALSE	FALSE	FALSE	TRUE	mouse	C57BL/6	im	im	2	17	150	46	6
Protective immune responses against Schistosoma mansoni infection by immunization with functionally active gut-derived cysteine peptidases alone and in combination with glyceraldehyde 3-phosphate dehydrogenase	2017	28346516	Smp_210500	Sm-CL3	full	65.4	28.5	Liver	no	protein based	recombinantProtein	pichia_pastoris	none	FALSE	FALSE	FALSE	FALSE	FALSE	FALSE	TRUE	mouse	CD1	combo	sc_im	2	21	150	49	7
The effects of immunization with recombinant Sm14 (rSm14) in reducing worm burden and mortality of mice infected with Schistosoma mansoni	2002	11873255	Smp_095360	Sm-14	full	41.2	NA	NA	no	protein based	recombinantProtein	eColi	none	FALSE	FALSE	FALSE	FALSE	FALSE	FALSE	TRUE	mouse	swiss	skin	id/sc	3	45	1000	45	12
r-Sm14 - pRSETA efficacy in experimental animals	2001	11586438	Smp_095360	Sm-14	full	43.9	NA	NA	no	protein based	recombinantProtein	eColi	none	FALSE	FALSE	FALSE	FALSE	FALSE	FALSE	TRUE	mouse	swiss	skin	id/sc	3	60	100	45	10
Intranasal Administration of Synthetic Recombinant Peptide-Based Vaccine Protects Mice from Infection by Schistosoma mansoni	1999	10456875	Smp_003300	Sm-9b	partial	39	NA	NA	no	protein based	peptide	synthetic	none	FALSE	FALSE	FALSE	FALSE	FALSE	FALSE	TRUE	mouse	C57BL/6	skin	id/sc	3	28	70	49	9
Aluminum hydroxide associated to Schistosoma mansoni 22.6 kDa protein abrogates partial protection against experimental infection but not alter interleukin-10 production	2006	17308799	Smp_045200	Sm-22.6	full	3.7037	0	NA	no	protein based	recombinantProtein	eColi	none	FALSE	FALSE	FALSE	FALSE	FALSE	FALSE	TRUE	mouse	C57BL/6	skin	sc	3	15	30	45	10
IL-12 enhances protective immunity in mice engendered by immunization with recombinant 14 kDa Schistosoma mansoni fatty acid-binding protein through an IFN-Î³ and TNF-Î± dependent pathway	2004	14670333	Smp_095360	Sm-14	full	25	NA	NA	no	protein based	recombinantProtein	eColi	none	FALSE	FALSE	FALSE	FALSE	FALSE	FALSE	TRUE	mouse	C57BL/6	skin	sc	3	15	30	45	10
A low dose adenovirus vectored vaccine expressing Schistosoma mansoni Cathepsin B protects from intestinal schistosomiasis in mice	2022	35500538	Smp_067060	Sm-CatB	full	42.8	42.9	Liver	no	protein based	recombinantProtein	pichia_pastoris	none	FALSE	FALSE	FALSE	FALSE	FALSE	FALSE	TRUE	mouse	C57BL/6	im	im	3	21	150	42	8
A Schistosoma mansoni fatty acid-binding protein, Sm14, is the potential basis of a dual-purpose anti-helminth vaccine	1996	8552619	Smp_095360	Sm-14	full	58.6	NA	NA	no	protein based	recombinantProtein	eColi	none	FALSE	FALSE	FALSE	FALSE	FALSE	FALSE	TRUE	mouse	swiss	combo	id/sc_ip	3	60	100	45	66
Heat-killed Propionibacterium acnes augment the protective effect of 28-kDa glutathione S-transferases antigen against Schistosoma mansoni infection	2021	34224719	Smp_333010	Sm-28GST	full	42.7774	73.6	Liver	worm	protein based	recombinantProtein	eColi	pAcnes	FALSE	FALSE	TRUE	FALSE	FALSE	FALSE	FALSE	mouse	BALB/C	ip	ip	3	14	100	56	19
Increased immunogenicity and protection of recombinant Sm14 antigens by heat-killed Cutibacterium acnes in BALB/c mice infected with Schistosoma mansoni	2022	34481947	Smp_095360	Sm-14	full	50.7177	58.7	Liver	worm	protein based	recombinantProtein	eColi	pAcnes	FALSE	FALSE	TRUE	FALSE	FALSE	FALSE	FALSE	mouse	BALB/C	ip	ip	3	14	100	56	27
Protective potential of antioxidant enzymes as vaccines for schistosomiasis in a non-human primate model	2015	26082781	Smp_176200	Sm-CT-SOD	full	0	2	Liver	no	mixed	DNA_recombinantProtein	eColi	PLAmicrospheres	FALSE	FALSE	FALSE	FALSE	TRUE	FALSE	FALSE	baboon	notMouse	im	im	3	28	600	70	5
Protective potential of antioxidant enzymes as vaccines for schistosomiasis in a non-human primate model	2015	26082781	Smp_058690	Sm-GPX	full	17.1	24	Liver	no	mixed	DNA_recombinantProtein	eColi	PLAmicrospheres	FALSE	FALSE	FALSE	FALSE	TRUE	FALSE	FALSE	baboon	notMouse	im	im	3	28	600	70	5
Protective potential of antioxidant enzymes as vaccines for schistosomiasis in a non-human primate model	2015	26082781	Smp_095980	Sm-ECSOD	full	19.5	33	Liver	no	mixed	DNA_recombinantProtein	eColi	PLAmicrospheres	FALSE	FALSE	FALSE	FALSE	TRUE	FALSE	FALSE	baboon	notMouse	im	im	3	28	600	70	5
Combination of the two schistosomal antigens Sm14 and Sm29 elicits significant protection against experimental Schistosoma mansoni infection	2014	25092439	Smp_095360	Sm-14	full	13.6364	0	Liver	worm	protein based	recombinantProtein	eColi	Poly(I:C)	FALSE	FALSE	TRUE	FALSE	FALSE	FALSE	FALSE	mouse	swiss	ip	ip	3	14	100	49	10
Combination of the two schistosomal antigens Sm14 and Sm29 elicits significant protection against experimental Schistosoma mansoni infection	2014	25092439	Smp_072190	Sm-29	partial	0	-5.26316	Liver	egg	protein based	recombinantProtein	eColi	Poly(I:C)	FALSE	FALSE	TRUE	FALSE	FALSE	FALSE	FALSE	mouse	swiss	ip	ip	3	14	100	49	10
Fusion protein comprised of the two schistosomal antigens, Sm14 and Sm29, provides significant protection against Schistosoma mansoni in murine infection model	2015	25887456	Smp_095360	Sm-14	full	14.5	2.08551	Liver	egg	protein based	recombinantProtein	eColi	Poly(I:C)	FALSE	FALSE	TRUE	FALSE	FALSE	FALSE	FALSE	mouse	swiss	ip	ip	3	14	100	49	10
Fusion protein comprised of the two schistosomal antigens, Sm14 and Sm29, provides significant protection against Schistosoma mansoni in murine infection model	2015	25887456	Smp_072190	Sm-29	full	6.6	-6.46507	Liver	egg	protein based	recombinantProtein	eColi	Poly(I:C)	FALSE	FALSE	TRUE	FALSE	FALSE	FALSE	FALSE	mouse	swiss	ip	ip	3	14	100	49	10
Kunitz-type protease inhibitor as a vaccine candidate against schistosomiasis mansoni	2018	29128645	Smp_311670	Sm-KI-1	full	28.15	31.5	Liver	no	protein based	recombinantProtein	eColi	QuilA	TRUE	FALSE	FALSE	FALSE	FALSE	FALSE	FALSE	mouse	CBA	not_stated	not_stated	3	14	100	49	17
Preclinical Prophylactic Efficacy Testing of Sm-p80-Based Vaccine in a Nonhuman Primate Model of Schistosoma mansoni Infection and Immunoglobulin G and E Responses to Sm-p80 in Human Serum Samples From an Area Where Schistosomiasis Is Endemic	2011	21921206	Smp_214190	Sm-p80	full	37.6	NA	NA	no	mixed	DNA_recombinantProtein	eColi	R848	FALSE	FALSE	TRUE	FALSE	FALSE	FALSE	FALSE	baboon	notMouse	im	im	3	28	1000	60	4
Protective effects of Sm-p80 in the presence of resiquimod as an adjuvant against challenge infection with Schistosoma mansoni in mice	2010	20630783	Smp_214190	Sm-p80	full	50.5	16.1	liver and intestine	no	protein based	recombinantProtein	eColi	R848	FALSE	FALSE	TRUE	FALSE	FALSE	FALSE	FALSE	mouse	C57BL/6	im	im	3	28	150	46	15
Protective effects of Sm-p80 in the presence of resiquimod as an adjuvant against challenge infection with Schistosoma mansoni in mice	2010	20630783	Smp_214190	Sm-p80	full	49.5	30.6	liver and intestine	no	mixed	DNA_recombinantProtein	eColi	R848	FALSE	FALSE	TRUE	FALSE	FALSE	FALSE	FALSE	mouse	C57BL/6	im	im	3	28	150	46	15
Preclinical Prophylactic Efficacy Testing of Sm-p80-Based Vaccine in a Nonhuman Primate Model of Schistosoma mansoni Infection and Immunoglobulin G and E Responses to Sm-p80 in Human Serum Samples From an Area Where Schistosomiasis Is Endemic	2011	21921206	Smp_214190	Sm-p80	full	52.1	NA	NA	no	protein based	recombinantProtein	eColi	R848	FALSE	FALSE	TRUE	FALSE	FALSE	FALSE	FALSE	baboon	notMouse	im	im	3	28	1000	60	4
Stability improvement of the fatty acid binding protein Sm14 from S. mansoni by Cys replacement: Structural and functional characterization of a vaccine candidate	2009	19150418	Smp_095360	Sm-14	full	46	NA	NA	no	protein based	recombinantProtein	eColi	RIBI	TRUE	FALSE	TRUE	FALSE	FALSE	FALSE	FALSE	mouse	swiss	skin	id/sc	3	60	100	45	10
r-Sm14 - pRSETA efficacy in experimental animals	2001	11586438	Smp_095360	Sm-14	full	51.7	NA	NA	no	protein based	recombinantProtein	eColi	RIBI	TRUE	FALSE	TRUE	FALSE	FALSE	FALSE	FALSE	mouse	swiss	skin	id/sc	3	60	100	45	10
r-Sm14 - pRSETA efficacy in experimental animals	2001	11586438	Smp_095360	Sm-14	full	53.6	NA	NA	no	protein based	recombinantProtein	eColi	RIBI	TRUE	FALSE	TRUE	FALSE	FALSE	FALSE	FALSE	mouse	swiss	skin	id/sc	3	60	100	45	10
Protection against Schistosoma mansoni infection with a recombinant baculovirus-expressed subunit of calpain	1997	9364694	Smp_214190	Sm-p80	full	29	NA	NA	no	protein based	recombinantProtein	phage	SAF1	TRUE	FALSE	TRUE	FALSE	FALSE	FALSE	FALSE	mouse	C57BL/6	skin	sc	3	14	300	42	22
Adjuvanted Schistosoma mansoni-Cathepsin B With Sulfated Lactosyl Archaeol Archaeosomes or AddaVaxâ„¢ Provides Protection in a Pre-Clinical Schistosomiasis Model	2020	33304354	Smp_067060	Sm-CatB	full	65.3	54.9	Liver	no	protein based	recombinantProtein	pichia_pastoris	SLA	FALSE	FALSE	FALSE	FALSE	TRUE	FALSE	FALSE	mouse	C57BL/6	im	im	3	21	150	49	10
Nucleic Acid Vaccination with Schistosoma mansoni Antioxidant Enzyme Cytosolic Superoxide Dismutase and the Structural Protein Filamin Confers Protection against the Adult Worm Stage	2004	15385516	Smp_000100	Sm-Filamin	full	50.3	NA	NA	no	DNA based	DNA	notRecProtein	vector	FALSE	FALSE	FALSE	FALSE	FALSE	TRUE	FALSE	mouse	BALB/C	im	im	2	42	NA	28	11
Protection against Schistosoma mansoni utilizing DNA vaccination with genes encoding Cu/Zn cytosolic superoxide dismutase, signal peptide-containing superoxide dismutase and glutathione peroxidase enzymes	2003	14604580	Smp_176200	Sm-CT-SOD	full	54	NA	NA	no	mixed	DNA_vacciniaVirus	notRecProtein	vector	FALSE	FALSE	FALSE	FALSE	FALSE	TRUE	FALSE	mouse	C57BL/6	combo	im_ip	2	21	150	49	5
Combined immunization using DNA-Sm14 and DNA-Hsp65 increases CD8+ memory T cells, reduces chronic pathology and decreases egg viability during Schistosoma mansoni infection	2014	24886395	Smp_095360	Sm-14	full	31.4	NA	NA	no	DNA based	DNA	notRecProtein	vector	FALSE	FALSE	FALSE	FALSE	FALSE	TRUE	FALSE	mouse	C57BL/6	im	im	4	15	30	48	36
Nucleic Acid Vaccination with Schistosoma mansoni Antioxidant Enzyme Cytosolic Superoxide Dismutase and the Structural Protein Filamin Confers Protection against the Adult Worm Stage	2004	15385516	Smp_058690	Sm-GPX	full	19.2	NA	NA	no	DNA based	DNA	notRecProtein	vector	FALSE	FALSE	FALSE	FALSE	FALSE	TRUE	FALSE	mouse	BALB/C	im	im	2	42	NA	28	12
Immunostimulatory effect of IL-18-encoding plasmid in DNA vaccination against murine Schistosoma mansoni infection	2001	11163659	Smp_333010	Sm-28GST	full	14.6	16.6	Liver	no	DNA based	DNA	notRecProtein	vector	FALSE	FALSE	FALSE	FALSE	FALSE	TRUE	FALSE	mouse	BALB/C	skin	id	3	60	70	48	15
Protection against Schistosoma mansoni utilizing DNA vaccination with genes encoding Cu/Zn cytosolic superoxide dismutase, signal peptide-containing superoxide dismutase and glutathione peroxidase enzymes	2003	14604580	Smp_058690	Sm-GPX	full	86	NA	NA	no	recombinant microbe	vacciniaVirus	notRecProtein	vector	FALSE	FALSE	FALSE	FALSE	FALSE	TRUE	FALSE	mouse	C57BL/6	combo	im_ip	2	21	150	49	4
Protection against Schistosoma mansoni utilizing DNA vaccination with genes encoding Cu/Zn cytosolic superoxide dismutase, signal peptide-containing superoxide dismutase and glutathione peroxidase enzymes	2003	14604580	Smp_058690	Sm-GPX	full	53	NA	NA	no	mixed	DNA_vacciniaVirus	notRecProtein	vector	FALSE	FALSE	FALSE	FALSE	FALSE	TRUE	FALSE	mouse	C57BL/6	ip	ip	2	21	150	49	5
Recombinant Mycobacterium bovis BCG expressing the Sm14 antigen of Schistosoma mansoni protects mice from cercarial challenge	2004	15155638	Smp_095360	Sm-14	full	29.0698	NA	NA	worm	recombinant microbe	recombinantBCG	notRecProtein	vector	FALSE	FALSE	FALSE	FALSE	FALSE	TRUE	FALSE	mouse	swiss	ip	ip	1	60	100	45	15
Mycobacterial codon optimization of the gene encoding the Sm14 antigen ofSchistosomamansoni in recombinant Mycobacterium bovis BacilleCalmette-Guerin enhances protein expression but not protection against cercarial challenge inmice	2006	16965361	Smp_095360	Sm-14	full	50	NA	NA	no	mixed	recombinantBCG_recombinantProtein	eColi	vector	FALSE	FALSE	FALSE	FALSE	FALSE	TRUE	FALSE	mouse	swiss	combo	id/sc_ip	3	60	100	45	15
Protection against Schistosoma mansoni utilizing DNA vaccination with genes encoding Cu/Zn cytosolic superoxide dismutase, signal peptide-containing superoxide dismutase and glutathione peroxidase enzymes	2003	14604580	Smp_058690	Sm-GPX	full	47	NA	NA	no	recombinant microbe	vacciniaVirus	notRecProtein	vector	FALSE	FALSE	FALSE	FALSE	FALSE	TRUE	FALSE	mouse	C57BL/6	im	im	2	21	150	49	7
DNA Vaccine Encoding the Chimeric Form of Schistosoma mansoni Sm-TSP2 and Sm29 Confers Partial Protection against Challenge Infection	2015	25942636	Smp_335630	Sm-TSP2	partial	22	NA	NA	no	DNA based	DNA	notRecProtein	vector	FALSE	FALSE	FALSE	FALSE	FALSE	TRUE	FALSE	mouse	C57BL/6	im	im	4	15	100	45	10
The Schistosoma mansoni cyclophilin A epitope 107-121 induces a protective immune response against schistosomiasis	2019	31063938	Smp_040130	Sm-cycA	full	2.15	-18.0659	Liver	egg	DNA based	DNA	notRecProtein	vector	FALSE	FALSE	FALSE	FALSE	FALSE	TRUE	FALSE	mouse	C57BL/6	im	im	4	15	100	50	10
Recombinant Mycobacterium bovis BCG expressing the Sm14 antigen of Schistosoma mansoni protects mice from cercarial challenge	2004	15155638	Smp_095360	Sm-14	full	30.814	NA	NA	worm	mixed	recombinantBCG_recombinantProtein	eColi	vector	FALSE	FALSE	FALSE	FALSE	FALSE	TRUE	FALSE	mouse	swiss	combo	id/sc_ip	2	60	100	45	15
DNA Vaccine Encoding the Chimeric Form of Schistosoma mansoni Sm-TSP2 and Sm29 Confers Partial Protection against Challenge Infection	2015	25942636	Smp_072190	Sm-29	full	19.5	NA	NA	no	DNA based	DNA	notRecProtein	vector	FALSE	FALSE	FALSE	FALSE	FALSE	TRUE	FALSE	mouse	C57BL/6	im	im	4	15	100	45	10
Induction of protective immunity against Schistosoma mansoni via DNA priming and boosting with the large subunit of calpain (Sm-p80):: Adjuvant effects of granulocyte-macrophage colony-stimulating factor and interleukin-4	2003	12819068	Smp_214190	Sm-p80	full	39	NA	NA	no	DNA based	DNA	notRecProtein	vector	FALSE	FALSE	FALSE	FALSE	FALSE	TRUE	FALSE	mouse	C57BL/6	im	im	3	28	150	42	26
Protective and Anti-Pathology Effects of Sm Fructose-1,6- Bisphosphate Aldolase-Based DNA Vaccine against Schistosoma mansoni by Changing Route of Injection	2013	23710082	Smp_042160	Sm-ALDO	full	15.1	3.7	Liver	no	DNA based	DNA	notRecProtein	vector	FALSE	FALSE	FALSE	FALSE	FALSE	TRUE	FALSE	mouse	CD1	im	im	4	14	80	56	10
Protective and Anti-Pathology Effects of Sm Fructose-1,6- Bisphosphate Aldolase-Based DNA Vaccine against Schistosoma mansoni by Changing Route of Injection	2013	23710082	Smp_042160	Sm-ALDO	full	28.9	6.3	Liver	no	DNA based	DNA	notRecProtein	vector	FALSE	FALSE	FALSE	FALSE	FALSE	TRUE	FALSE	mouse	CD1	skin	sc	4	14	80	56	10
Protective and Anti-Pathology Effects of Sm Fructose-1,6- Bisphosphate Aldolase-Based DNA Vaccine against Schistosoma mansoni by Changing Route of Injection	2013	23710082	Smp_042160	Sm-ALDO	full	46.2	41.7	Liver	no	DNA based	DNA	notRecProtein	vector	FALSE	FALSE	FALSE	FALSE	FALSE	TRUE	FALSE	mouse	CD1	ip	ip	4	14	80	56	10
Protection against Schistosoma mansoni utilizing DNA vaccination with genes encoding Cu/Zn cytosolic superoxide dismutase, signal peptide-containing superoxide dismutase and glutathione peroxidase enzymes	2003	14604580	Smp_095980	Sm-ECSOD	full	40	NA	NA	no	DNA based	DNA	notRecProtein	vector	FALSE	FALSE	FALSE	FALSE	FALSE	TRUE	FALSE	mouse	C57BL/6	im	im	2	42	150	49	13
Protection against Schistosoma mansoni utilizing DNA vaccination with genes encoding Cu/Zn cytosolic superoxide dismutase, signal peptide-containing superoxide dismutase and glutathione peroxidase enzymes	2003	14604580	Smp_176200	Sm-CT-SOD	full	44	NA	NA	no	DNA based	DNA	notRecProtein	vector	FALSE	FALSE	FALSE	FALSE	FALSE	TRUE	FALSE	mouse	C57BL/6	im	im	2	42	150	49	6
Comparative efficacy of the Schistosoma mansoni nucleic acid vaccine, Sm23, following microseeding or gene gun delivery	2002	12010483	Smp_017430	Sm-23	full	32	NA	NA	no	DNA based	DNAMicroseeding	notRecProtein	vector	FALSE	FALSE	FALSE	FALSE	FALSE	TRUE	FALSE	mouse	C57BL/6	skin	id	3	21	150	49	8
Immunization with plasmid DNA encoding the integral membrane protein, Sm23, elicits a protective immune response against schistosome infection in mice	2001	11672898	Smp_017430	Sm-23	full	33.5	NA	NA	no	DNA based	DNA	notRecProtein	vector	FALSE	FALSE	FALSE	FALSE	FALSE	TRUE	FALSE	mouse	C57BL/6	im	im	3	28	150	49	13
Manipulation of the Immune Evasive Properties of Circulating Cathodic Antigen Induces Protective Immunity against Schistosomiasis Mansoni in C57BL/6 Mice	2010	23082490	Smp_211120	Sm-CCA	full	15.3	NA	NA	no	DNA based	DNA	notRecProtein	vector	FALSE	FALSE	FALSE	FALSE	FALSE	TRUE	FALSE	mouse	C57BL/6	im	im	3	28	150	42	20
A DNA-prime/protein-boost vaccination regimen enhances Th2 immune responses but not protection following Schistosoma mansoni infection	2003	14651590	Smp_017430	Sm-23	full	36	39	Liver	no	DNA based	DNA	notRecProtein	vector	FALSE	FALSE	FALSE	FALSE	FALSE	TRUE	FALSE	mouse	C57BL/6	im	im	2	21	125	48	8
Comparison of Schistosoma mansoni irradiated cercariae and Sm23 DNA vaccines	2005	16149992	Smp_017430	Sm-23	full	45	NA	NA	no	DNA based	DNA	notRecProtein	vector	FALSE	FALSE	FALSE	FALSE	FALSE	TRUE	FALSE	mouse	C57BL/6	skin	id	3	14	125	42	10
Oral administration of a live Aro attenuated Salmonella vaccine strain expressing 14-kDa Schistosoma mansoni fatty acid-binding protein induced partial protection against experimental schistosomiasis	2005	15993833	Smp_095360	Sm-14	full	34.9	44.5	Intestine	no	recombinant microbe	salmonellaEnterica	notRecProtein	vector	FALSE	FALSE	FALSE	FALSE	FALSE	TRUE	FALSE	mouse	swiss	mucosal	oral	7	16	50	42	8
Recombinant vaccinia viruses and gene gun vectors expressing the large subunit of Schistosoma mansoni calpain used in a murine immunization-challenge model	1999	10195769	Smp_214190	Sm-p80	partial	0	NA	NA	no	recombinant microbe	vacciniaVirus	notRecProtein	vector	FALSE	FALSE	FALSE	FALSE	FALSE	TRUE	FALSE	mouse	C57BL/6	mucosal	in	4	49	300	42	12
Immunization with Schistosoma mansoni 22.6 kDa antigen induces partial protection against experimental infection in a recombinant protein form but not as DNA vaccine	2006	16446174	Smp_045200	Sm-22.6	full	-19.6429	NA	NA	no	DNA based	DNA	notRecProtein	vector	FALSE	FALSE	FALSE	FALSE	FALSE	TRUE	FALSE	mouse	C57BL/6	im	im	4	15	30	45	10
Comparative efficacy of the Schistosoma mansoni nucleic acid vaccine, Sm23, following microseeding or gene gun delivery	2002	12010483	Smp_017430	Sm-23	full	18	NA	NA	no	DNA based	DNA_geneGun	notRecProtein	vector	FALSE	FALSE	FALSE	FALSE	FALSE	TRUE	FALSE	mouse	C57BL/6	skin	id	2	21	150	49	11
Immunization with plasmid DNA encoding the integral membrane protein, Sm23, elicits a protective immune response against schistosome infection in mice	2001	11672898	Smp_017430	Sm-23	full	44	NA	NA	no	DNA based	DNA	notRecProtein	vector	FALSE	FALSE	FALSE	FALSE	FALSE	TRUE	FALSE	mouse	C57BL/6	im	im	2	28	150	49	5
Oral immunization with Salmonella harboring a Sm14-based DNA vaccine does not protect mice against Schistosoma mansoni infection	2008	18538627	Smp_095360	Sm-14	full	12.2	20.4047	Liver	no	recombinant microbe	salmonellaEnterica	notRecProtein	vector	FALSE	FALSE	FALSE	FALSE	FALSE	TRUE	FALSE	mouse	swiss	mucosal	oral	7	15	50	45	8
Assessment of a DNA vaccine encoding an anchoredglycosylphosphatidylinositol tegumental antigen complexed to protamine sulphate on immunoprotection against murine schistosomiasis	2007	17293994	Smp_017730	Sm-200	full	38.1	NA	NA	no	DNA based	DNA	notRecProtein	vector	FALSE	FALSE	FALSE	FALSE	FALSE	TRUE	FALSE	mouse	BALB/C	skin	sc	2	7	80	42	6
Oral administration of a live Aro attenuated Salmonella vaccine strain expressing 14-kDa Schistosoma mansoni fatty acid-binding protein induced partial protection against experimental schistosomiasis	2005	15993833	Smp_095360	Sm-14	full	40.6	51.8	Intestine	no	recombinant microbe	salmonellaEnterica	notRecProtein	vector	FALSE	FALSE	FALSE	FALSE	FALSE	TRUE	FALSE	mouse	swiss	mucosal	oral	7	16	50	42	8
Protection against Schistosoma mansoni utilizing DNA vaccination with genes encoding Cu/Zn cytosolic superoxide dismutase, signal peptide-containing superoxide dismutase and glutathione peroxidase enzymes	2003	14604580	Smp_058690	Sm-GPX	full	49	NA	NA	no	DNA based	DNA	notRecProtein	vector	FALSE	FALSE	FALSE	FALSE	FALSE	TRUE	FALSE	mouse	C57BL/6	im	im	1	42	150	49	5
Assessment of a DNA vaccine encoding an anchoredglycosylphosphatidylinositol tegumental antigen complexed to protamine sulphate on immunoprotection against murine schistosomiasis	2007	17293994	Smp_017730	Sm-200	full	24.1379	NA	NA	worm	DNA based	DNA	notRecProtein	vector	FALSE	FALSE	FALSE	FALSE	FALSE	TRUE	FALSE	mouse	BALB/C	skin	sc	2	7	80	42	6
Protection against Schistosoma mansoni utilizing DNA vaccination with genes encoding Cu/Zn cytosolic superoxide dismutase, signal peptide-containing superoxide dismutase and glutathione peroxidase enzymes	2003	14604580	Smp_176200	Sm-CT-SOD	full	54.5	NA	NA	no	DNA based	DNA	notRecProtein	vector	FALSE	FALSE	FALSE	FALSE	FALSE	TRUE	FALSE	mouse	C57BL/6	im	im	2	42	150	49	10
Protection against Schistosoma mansoni utilizing DNA vaccination with genes encoding Cu/Zn cytosolic superoxide dismutase, signal peptide-containing superoxide dismutase and glutathione peroxidase enzymes	2003	14604580	Smp_176200	Sm-CT-SOD	full	60	NA	NA	no	recombinant microbe	vacciniaVirus	notRecProtein	vector	FALSE	FALSE	FALSE	FALSE	FALSE	TRUE	FALSE	mouse	C57BL/6	ip	ip	2	21	150	49	7
Protection against Schistosoma mansoni utilizing DNA vaccination with genes encoding Cu/Zn cytosolic superoxide dismutase, signal peptide-containing superoxide dismutase and glutathione peroxidase enzymes	2003	14604580	Smp_176200	Sm-CT-SOD	full	56	NA	NA	no	DNA based	DNA	notRecProtein	vector	FALSE	FALSE	FALSE	FALSE	FALSE	TRUE	FALSE	mouse	C57BL/6	im	im	1	42	150	49	5
Recombinant Mycobacterium bovis BCG expressing the Sm14 antigen of Schistosoma mansoni protects mice from cercarial challenge	2004	15155638	Smp_095360	Sm-14	full	48	NA	NA	no	recombinant microbe	recombinantBCG	notRecProtein	vector	FALSE	FALSE	FALSE	FALSE	FALSE	TRUE	FALSE	mouse	swiss	ip	ip	2	60	100	45	15
Salmonella Typhimurium expressing chromosomally integrated Schistosoma mansoni Cathepsin B protects against schistosomiasis in mice	2023	36849453	Smp_067060	Sm-CatB	full	80.4	75.2	Liver	no	mixed	recombinantProtein_salmonellaEnterica	pichia_pastoris	vector	FALSE	FALSE	FALSE	FALSE	FALSE	TRUE	FALSE	mouse	C57BL/6	combo	oral_im	4	21	150	49	10
Vaccination against the digestive enzyme Cathepsin B using a YS1646 Salmonella enterica Typhimurium vector provides almost complete protection against Schistosoma mansoni challenge in a mouse model	2019	31790394	Smp_067060	Sm-CatB	full	93.1	90.3	Liver	no	mixed	recombinantProtein_salmonellaEnterica	pichia_pastoris	vector	FALSE	FALSE	FALSE	FALSE	FALSE	TRUE	FALSE	mouse	C57BL/6	combo	oral_im	6	17	150	46	6
Vaccination against the digestive enzyme Cathepsin B using a YS1646 Salmonella enterica Typhimurium vector provides almost complete protection against Schistosoma mansoni challenge in a mouse model	2019	31790394	Smp_067060	Sm-CatB	full	81.7	73.6	Liver	no	recombinant microbe	salmonellaEnterica	notRecProtein	vector	FALSE	FALSE	FALSE	FALSE	FALSE	TRUE	FALSE	mouse	C57BL/6	mucosal	oral	6	17	150	46	6
Protection against Schistosoma mansoni utilizing DNA vaccination with genes encoding Cu/Zn cytosolic superoxide dismutase, signal peptide-containing superoxide dismutase and glutathione peroxidase enzymes	2003	14604580	Smp_058690	Sm-GPX	full	23	NA	NA	no	DNA based	DNA	notRecProtein	vector	FALSE	FALSE	FALSE	FALSE	FALSE	TRUE	FALSE	mouse	C57BL/6	im	im	2	42	150	49	6
Therapeutic activity of a Salmonella-vectored Schistosoma mansoni vaccine in a mouse model of chronic infection	2021	34412919	Smp_067060	Sm-CatB	full	70	60	Liver	no	recombinant microbe	salmonellaEnterica	notRecProtein	vector	FALSE	FALSE	FALSE	FALSE	FALSE	TRUE	FALSE	mouse	C57BL/6	mucosal	oral	4	21	150	49	8
Salmonella Typhimurium expressing chromosomally integrated Schistosoma mansoni Cathepsin B protects against schistosomiasis in mice	2023	36849453	Smp_067060	Sm-CatB	full	51.8	54.6	Liver	no	recombinant microbe	salmonellaEnterica	notRecProtein	vector	FALSE	FALSE	FALSE	FALSE	FALSE	TRUE	FALSE	mouse	C57BL/6	mucosal	oral	3	21	150	49	10
Protection against Schistosoma mansoni utilizing DNA vaccination with genes encoding Cu/Zn cytosolic superoxide dismutase, signal peptide-containing superoxide dismutase and glutathione peroxidase enzymes	2003	14604580	Smp_095980	Sm-ECSOD	full	22	NA	NA	no	DNA based	DNA	notRecProtein	vector	FALSE	FALSE	FALSE	FALSE	FALSE	TRUE	FALSE	mouse	C57BL/6	im	im	2	42	150	49	6
Co-administration of plasmid expressing IL-12 with 14-kDa Schistosoma mansoni fatty acid-binding protein cDNA alters immune response profiles and fails to enhance protection induced by Sm14 DNA vaccine alone	2006	16914349	Smp_095360	Sm-14	full	40.5	NA	NA	no	DNA based	DNA	notRecProtein	vector	FALSE	FALSE	FALSE	FALSE	FALSE	TRUE	FALSE	mouse	C57BL/6	im	im	4	15	30	45	10
Protection against Schistosoma mansoni utilizing DNA vaccination with genes encoding Cu/Zn cytosolic superoxide dismutase, signal peptide-containing superoxide dismutase and glutathione peroxidase enzymes	2003	14604580	Smp_176200	Sm-CT-SOD	full	55	NA	NA	no	DNA based	DNA	notRecProtein	vector	FALSE	FALSE	FALSE	FALSE	FALSE	TRUE	FALSE	mouse	C57BL/6	im	im	2	21	150	49	7
Protection against Schistosoma mansoni utilizing DNA vaccination with genes encoding Cu/Zn cytosolic superoxide dismutase, signal peptide-containing superoxide dismutase and glutathione peroxidase enzymes	2003	14604580	Smp_058690	Sm-GPX	full	44.5	NA	NA	no	DNA based	DNA	notRecProtein	vector	FALSE	FALSE	FALSE	FALSE	FALSE	TRUE	FALSE	mouse	C57BL/6	im	im	2	42	150	49	12
DNA vaccination using recombinant Schistosoma mansoni fatty acid binding protein (smFABP) gene	2018	30266572	Smp_095360	Sm-14	full	60.7143	83	Liver	worm	DNA based	DNA	notRecProtein	vector	FALSE	FALSE	FALSE	FALSE	FALSE	TRUE	FALSE	mouse	CD1	im	im	4	7	100	56	6
Sm-p80-based DNA vaccine formulation induces potent protective immunity against Schistosoma mansoni	2009	19222788	Smp_214190	Sm-p80	full	59	84	Liver	no	DNA based	DNA	notRecProtein	vector	FALSE	FALSE	FALSE	FALSE	FALSE	TRUE	FALSE	mouse	C57BL/6	im	im	4	28	150	42	14
Mycobacterial codon optimization of the gene encoding the Sm14 antigen ofSchistosomamansoni in recombinant Mycobacterium bovis BacilleCalmette-Guerin enhances protein expression but not protection against cercarial challenge inmice	2006	16965361	Smp_095360	Sm-14	full	46	NA	NA	no	recombinant microbe	recombinantBCG	notRecProtein	vector	FALSE	FALSE	FALSE	FALSE	FALSE	TRUE	FALSE	mouse	swiss	ip	ip	3	60	100	45	15
Manipulation of the Immune Evasive Properties of Circulating Cathodic Antigen Induces Protective Immunity against Schistosomiasis Mansoni in C57BL/6 Mice	2010	23082490	Smp_211120	Sm-CCA	partial	51.4	NA	NA	no	DNA based	DNA	notRecProtein	vector	FALSE	FALSE	FALSE	FALSE	FALSE	TRUE	FALSE	mouse	C57BL/6	im	im	3	28	150	42	20
Protective and antifecundity effects of Sm-p80-based DNA vaccine formulation against Schistosoma mansoni in a nonhuman primate model	2009	19366570	Smp_214190	Sm-p80	full	38	-35.6265	Liver	egg	DNA based	DNA	notRecProtein	vector	FALSE	FALSE	FALSE	FALSE	FALSE	TRUE	FALSE	baboon	notMouse	im	im	4	28	1000	56	6
Recombinant vaccinia viruses and gene gun vectors expressing the large subunit of Schistosoma mansoni calpain used in a murine immunization-challenge model	1999	10195769	Smp_214190	Sm-p80	partial	11.2676	0	NA	no	DNA based	geneGun	notRecProtein	vector	FALSE	FALSE	FALSE	FALSE	FALSE	TRUE	FALSE	mouse	C57BL/6	skin	id	3	28	300	42	21
DNA vaccination with asparaginyl endopeptidase (Sm32) from the parasite Schistosoma mansoni: anti-fecundity effect induced in mice	2001	11672907	Smp_075800	Sm-32	full	-3.75587	13.2979	Liver	worm	DNA based	DNA	notRecProtein	vector	FALSE	FALSE	FALSE	FALSE	FALSE	TRUE	FALSE	mouse	NMRI	skin	id	2	28	250	45	12
A low dose adenovirus vectored vaccine expressing Schistosoma mansoni Cathepsin B protects from intestinal schistosomiasis in mice	2022	35500538	Smp_067060	Sm-CatB	full	71.7	68.6	Liver	no	mixed	adenovirus_recombinantProtein	pichia_pastoris	vector	FALSE	FALSE	FALSE	FALSE	FALSE	TRUE	FALSE	mouse	C57BL/6	im	im	3	21	150	42	8
Recombinant vaccinia viruses and gene gun vectors expressing the large subunit of Schistosoma mansoni calpain used in a murine immunization-challenge model	1999	10195769	Smp_214190	Sm-p80	partial	0	NA	NA	no	recombinant microbe	vacciniaVirus	notRecProtein	vector	FALSE	FALSE	FALSE	FALSE	FALSE	TRUE	FALSE	mouse	C57BL/6	skin	sc	4	49	300	42	12
Nucleic Acid Vaccination with Schistosoma mansoni Antioxidant Enzyme Cytosolic Superoxide Dismutase and the Structural Protein Filamin Confers Protection against the Adult Worm Stage	2004	15385516	Smp_176200	Sm-CT-SOD	full	38.9	NA	NA	no	DNA based	DNA	notRecProtein	vector	FALSE	FALSE	FALSE	FALSE	FALSE	TRUE	FALSE	mouse	BALB/C	im	im	2	42	NA	28	18
Enhancement of Sm-p80 (large subunit of calpain) induced protective immunity against Schistosoma mansoni through co-delivery of interleukin-2 and interleukin-12 in a DNA vaccine formulation	2003	12798631	Smp_214190	Sm-p80	full	39	NA	NA	no	DNA based	DNA	notRecProtein	vector	FALSE	FALSE	FALSE	FALSE	FALSE	TRUE	FALSE	mouse	C57BL/6	im	im	3	28	150	42	26
Sm-p80-based DNA vaccine made in a human use approved vector VR1020 protects against challenge infection with Schistosoma mansoni in mouse	2010	20398225	Smp_214190	Sm-p80	full	46.87	NA	NA	no	DNA based	DNA	notRecProtein	vector	FALSE	FALSE	FALSE	FALSE	FALSE	TRUE	FALSE	mouse	C57BL/6	im	im	3	28	150	42	15
Therapeutic activity of a Salmonella-vectored Schistosoma mansoni vaccine in a mouse model of chronic infection	2021	34412919	Smp_067060	Sm-CatB	full	77.8	75.7	Liver	no	mixed	recombinantProtein_salmonellaEnterica	pichia_pastoris	vector	FALSE	FALSE	FALSE	FALSE	FALSE	TRUE	FALSE	mouse	C57BL/6	combo	oral_im	4	21	150	49	8
Sm-p80â€“Based DNA Vaccine Provides Baboons with Levels of Protection against Schistosoma mansoni Infection Comparable to Those Achieved by the Irradiated Cercarial Vaccine	2010	20187746	Smp_214190	Sm-p80	full	46.4	-29.2537	Liver	egg	DNA based	DNA	notRecProtein	vector	FALSE	FALSE	FALSE	FALSE	FALSE	TRUE	FALSE	baboon	notMouse	im	im	4	28	1000	56	6
Oral administration of a live Aro attenuated Salmonella vaccine strain expressing 14-kDa Schistosoma mansoni fatty acid-binding protein induced partial protection against experimental schistosomiasis	2005	15993833	Smp_095360	Sm-14	full	49.5	44	Intestine	no	recombinant microbe	salmonellaEnterica	notRecProtein	vector	FALSE	FALSE	FALSE	FALSE	FALSE	TRUE	FALSE	mouse	swiss	mucosal	oral	7	16	50	42	8

## Sheet: variable dictionary
Variable	Explanation
title	title
year	year published
PMID	PMID
smp	gene ID corresponding to WormBase ParaSite entry
antigen	short name of antigen
construct	whether the full sequence or a partial sequence was used for the final gene/protein vaccine
worm efficacy	efficacy against worms
egg efficacy	efficacy against eggs
Liver/Intestine	for egg efficacy - whether liver or intestine (or combined) counts were used
recalc. efficacy	if recalculated efficacy is reported (e.g. recalculated using counts reported in paper, not matching efficacy reported in paper)
platform group	type of platform, grouped
platform	platform
protein expn	which system used for protein expression
adjuvant	which adjuvant used
emulsion adj.	TRUE/FALSE if emulsion element to the adjuvant(s)
alum adj.	TRUE/FALSE if alum element to the adjuvant(s)
TLRagonist adj.	TRUE/FALSE if TLRagonist element to the adjuvant(s)
cytokine adj.	TRUE/FALSE if cytokine element to the adjuvant(s)
nanoparticle adj.	TRUE/FALSE if nanoparticle element to the adjuvant(s)
vector adj.	TRUE/FALSE - if TRUE then no adjuvant included, but vector may have inbuilt adjuvanticity (e.g. nucleic acid or recombinant microorganism)
no adj.	TRUE/FALSE if no adjuvant
animal	type of animal
strain	strain of mouse
route group	route of administration, grouped
route	route
imm. doses	number of doses of immunisation
gap imm. chall.	gap between immunisation and challenge (in days)
cerc dose	dose of cercariae used for challenge
gap chall. cull	gap between challenge and cull (in days)
# animals	number of animals used in test
